# Supplementary material for: Winter is (not) coming: Acoustic monitoring and temperature variation across important bat hibernacula
Source: Biodivers Data J. 2025 Jan 24;13:e141801. doi: 10.3897/BDJ.13.e141801 (PMC11786192; doi:10.3897/BDJ.13.e141801)
Supplement: Supplementary material 1 [file bdj-13-e141801-s001.xlsx]

## Sheet: Sheet1
cave	date	time	temp	bat_activity	social_call	feeding_buzz
ivanova	2022-01-28	18:37:05.245000	-0.2	Mcap	FALSE	FALSE
ivanova	2022-01-28	18:59:34.990000	-0.4	Mcap	FALSE	FALSE
ivanova	2022-01-28	19:06:25.289000	-0.4	Mmyo/bly	FALSE	FALSE
ivanova	2022-01-28	19:07:05.615000	-0.4	Mcap	FALSE	FALSE
ivanova	2022-01-28	19:11:28.870000	-0.4	Mmyo/bly	FALSE	FALSE
ivanova	2022-01-28	19:20:10.566000	-0.5	Mcap	FALSE	FALSE
ivanova	2022-01-28	19:20:15.201000	-0.5	Mmyo/bly	FALSE	FALSE
ivanova	2022-01-28	19:35:22.623000	-0.6	Myotis	FALSE	FALSE
ivanova	2022-01-28	20:21:39.545000	-0.8	Mmyo/bly	FALSE	FALSE
ivanova	2022-01-28	21:02:48.292000	-1.1	Mcap	FALSE	FALSE
ivanova	2022-01-28	21:20:17.015000	-1.2	Mmyo/bly	FALSE	FALSE
ivanova	2022-01-28	21:59:01.451000	-1.7	Myotis	FALSE	FALSE
ivanova	2022-01-29	18:45:20	-2.8	Mcap	FALSE	FALSE
ivanova	2022-01-30	18:25:54.795000	0.5	Mcap	FALSE	FALSE
ivanova	2022-01-30	18:26:45.731000	0.5	Mcap	FALSE	FALSE
ivanova	2022-01-30	19:10:41.557000	0.4	Mcap	FALSE	FALSE
ivanova	2022-01-30	20:57:03.758000	-0.5	Mcap	FALSE	FALSE
ivanova	2022-01-30	21:46:49.225000	-0.9	Myotis	FALSE	FALSE
ivanova	2022-01-30	21:50:18.248000	-1.1	Myotis	FALSE	FALSE
ivanova	2022-01-30	21:51:11.003000	-1.1	Mcap	FALSE	FALSE
ivanova	2022-01-30	22:09:12.487000	-1.3	Mmyo/bly	FALSE	FALSE
ivanova	2022-01-30	22:26:53.548000	-1.6	Mmyo/bly	FALSE	FALSE
ivanova	2022-01-31	18:37:23.698000	-3.4	Myotis	FALSE	FALSE
ivanova	2022-01-31	18:37:30.428000	-3.7	Mcap	FALSE	FALSE
ivanova	2022-01-31	18:37:35.429000	-3.7	Myotis	FALSE	FALSE
ivanova	2022-01-31	22:01:24.638000	-3.7	Mcap	FALSE	FALSE
ivanova	2022-01-31	22:01:24.638000	-3.7	Mmyo/bly	FALSE	FALSE
ivanova	2022-01-31	22:28:43.121000	-7.7	Mmyo/bly	FALSE	FALSE
ivanova	2022-02-02	00:34:28.236000	-7.7	Mmyo/bly	FALSE	FALSE
ivanova	2022-02-02	00:42:41.109000	-7.8	Mmyo/bly	FALSE	FALSE
ivanova	2022-02-02	00:59:41.472000	-7.8	Mmyo/bly	FALSE	FALSE
ivanova	2022-02-02	01:16:27.937000	-7.8	Myotis	FALSE	FALSE
ivanova	2022-02-02	01:16:32.936000	-7.8	Mcap	FALSE	FALSE
ivanova	2022-02-02	02:05:18.841000	-7.8	Mmyo/bly	FALSE	FALSE
ivanova	2022-02-02	02:05:25.457000	-8.2	Myotis	FALSE	FALSE
ivanova	2022-02-02	02:13:33.905000	-8.2	Myotis	FALSE	FALSE
ivanova	2022-02-02	02:14:30.925000	-8.2	Myotis	FALSE	FALSE
ivanova	2022-02-02	02:14:35.923000	-8.2	Myotis	FALSE	FALSE
ivanova	2022-02-02	02:46:12.659000	-8.2	Mmyo/bly	FALSE	FALSE
ivanova	2022-02-02	18:52:41.707000	-5	Mcap	FALSE	FALSE
ivanova	2022-02-04	19:26:50.100000	-5.8	Mmyo/bly	TRUE	FALSE
ivanova	2022-02-04	21:01:41.884000	-7.8	Mmyo/bly	FALSE	FALSE
ivanova	2022-02-04	21:49:00.149000	-8.3	Myotis	FALSE	FALSE
ivanova	2022-02-04	21:49:05.149000	-8.3	Mmyo/bly	FALSE	FALSE
ivanova	2022-02-04	22:10:46.593000	-8.4	Myotis	FALSE	FALSE
ivanova	2022-02-04	22:10:51.593000	-8.4	Mmyo/bly	FALSE	FALSE
ivanova	2022-02-04	22:13:34.310000	-8.4	Mmyo/bly	FALSE	FALSE
ivanova	2022-02-04	22:23:43.938000	-8.5	Myotis	FALSE	FALSE
ivanova	2022-02-04	22:28:37.770000	-8.5	Mmyo/bly	FALSE	FALSE
ivanova	2022-02-04	22:28:42.770000	-8.5	Mmyo/bly	FALSE	TRUE
ivanova	2022-02-04	22:36:14.204000	-8.6	Mmyo/bly	FALSE	FALSE
ivanova	2022-02-04	22:36:19.204000	-8.6	Mmyo/bly	FALSE	FALSE
ivanova	2022-02-04	22:43:05.027000	-8.6	Mcap	FALSE	FALSE
ivanova	2022-02-04	22:46:18.059000	-8.7	Mmyo/bly	FALSE	FALSE
ivanova	2022-02-04	22:46:23.059000	-8.7	Mmyo/bly	FALSE	FALSE
ivanova	2022-02-04	22:46:28.234000	-8.7	Mmyo/bly	FALSE	FALSE
ivanova	2022-02-04	23:04:01.811000	-8.7	Mcap	FALSE	FALSE
ivanova	2022-02-04	23:10:09.012000	-8.8	Myotis	FALSE	FALSE
ivanova	2022-02-04	23:10:14.012000	-8.8	Mcap	FALSE	FALSE
ivanova	2022-02-04	23:10:14.012000	-8.8	Mmyo/bly	FALSE	FALSE
ivanova	2022-02-04	23:44:04.264000	-8.8	Mcap	FALSE	FALSE
ivanova	2022-02-05	00:08:15.992000	-8.8	Myotis	FALSE	FALSE
ivanova	2022-02-05	01:22:08.096000	-8.8	Mcap	FALSE	FALSE
ivanova	2022-02-05	01:52:09.272000	-8.7	Myotis	FALSE	FALSE
ivanova	2022-02-05	02:07:36.743000	-7.8	Mmyo/bly	FALSE	FALSE
ivanova	2022-02-05	18:29:12.689000	0.1	Mcap	FALSE	FALSE
ivanova	2022-02-05	18:35:07.578000	0	Mmyo/bly	FALSE	FALSE
ivanova	2022-02-05	18:35:12.579000	0	Mmyo/bly	FALSE	FALSE
ivanova	2022-02-05	18:39:45.749000	0	Mcap	FALSE	FALSE
ivanova	2022-02-05	18:39:50.749000	0	Mcap	FALSE	FALSE
ivanova	2022-02-05	18:39:54.966000	0	Myotis	FALSE	FALSE
ivanova	2022-02-05	18:43:14.544000	0	Mcap	FALSE	FALSE
ivanova	2022-02-05	18:44:18.920000	0	Mcap	FALSE	FALSE
ivanova	2022-02-05	18:58:03.302000	0.1	Mmyo/bly	FALSE	FALSE
ivanova	2022-02-05	19:08:14.897000	0.3	Mcap	FALSE	FALSE
ivanova	2022-02-05	19:29:09.827000	0.3	Mcap	FALSE	FALSE
ivanova	2022-02-05	19:30:18.079000	0.3	Mcap	FALSE	FALSE
ivanova	2022-02-05	19:34:48.936000	0.3	Myotis	FALSE	FALSE
ivanova	2022-02-05	19:34:53.003000	0.3	Myotis	FALSE	FALSE
ivanova	2022-02-05	19:34:57.341000	0.3	Myotis	FALSE	FALSE
ivanova	2022-02-05	19:35:01.925000	0.3	Mcap	FALSE	FALSE
ivanova	2022-02-05	19:35:06.924000	0.3	Myotis	FALSE	FALSE
ivanova	2022-02-05	19:35:08.455000	0.3	Myotis	FALSE	FALSE
ivanova	2022-02-05	19:46:46.603000	0.2	Mcap	FALSE	FALSE
ivanova	2022-02-05	20:04:37.319000	0.1	Mcap	FALSE	FALSE
ivanova	2022-02-05	20:10:58.798000	0	Mcap	FALSE	FALSE
ivanova	2022-02-05	20:37:21.253000	-0.6	Mcap	FALSE	FALSE
ivanova	2022-02-05	21:00:04.243000	-0.9	Mmyo/bly	FALSE	FALSE
ivanova	2022-02-05	21:00:19.763000	-0.9	Mcap	FALSE	FALSE
ivanova	2022-02-05	21:11:06.836000	-0.9	Mcap	FALSE	FALSE
ivanova	2022-02-05	21:22:05.964000	-0.8	Mcap	FALSE	FALSE
ivanova	2022-02-05	21:23:17.175000	-0.8	Mcap	FALSE	FALSE
ivanova	2022-02-05	21:28:53.115000	-0.6	Mcap	FALSE	FALSE
ivanova	2022-02-05	21:48:56.533000	-0.3	Myotis	FALSE	FALSE
ivanova	2022-02-05	21:51:30.498000	-0.3	Mcap	FALSE	FALSE
ivanova	2022-02-05	21:53:05.253000	-0.3	Mcap	FALSE	FALSE
ivanova	2022-02-05	22:10:27.213000	-0.5	Eser	FALSE	FALSE
ivanova	2022-02-05	22:20:30.748000	-0.6	Mcap	FALSE	FALSE
ivanova	2022-02-05	22:25:26.896000	-0.7	Mcap	FALSE	FALSE
ivanova	2022-02-05	23:04:28.783000	-0.8	Mcap	FALSE	FALSE
ivanova	2022-02-05	23:23:49.206000	-0.6	Mcap	FALSE	FALSE
ivanova	2022-02-05	23:25:45.542000	-0.6	Mcap	FALSE	FALSE
ivanova	2022-02-05	23:26:00.339000	-0.6	Mcap	FALSE	FALSE
ivanova	2022-02-05	23:35:51.600000	-0.6	Mcap	FALSE	FALSE
ivanova	2022-02-05	23:36:04.884000	-0.5	Mcap	FALSE	FALSE
ivanova	2022-02-05	23:37:49.161000	-0.5	Mcap	FALSE	FALSE
ivanova	2022-02-05	23:37:54.161000	-0.5	Myotis	FALSE	FALSE
ivanova	2022-02-05	23:49:37.948000	-0.3	Myotis	FALSE	FALSE
ivanova	2022-02-05	23:58:47.814000	-0.2	Mcap	FALSE	FALSE
ivanova	2022-02-06	00:01:35.951000	0	Mcap	FALSE	FALSE
ivanova	2022-02-06	00:04:31.454000	0	Mcap	FALSE	FALSE
ivanova	2022-02-06	00:04:36.237000	0	Mcap	FALSE	FALSE
ivanova	2022-02-06	00:12:28.007000	0	Mcap	FALSE	FALSE
ivanova	2022-02-06	00:24:09.403000	0.1	Mcap	FALSE	FALSE
ivanova	2022-02-06	00:24:14.403000	0.1	Mcap	FALSE	FALSE
ivanova	2022-02-06	00:24:19.428000	0.1	Myotis	FALSE	FALSE
ivanova	2022-02-06	00:24:33.405000	0.1	Mcap	FALSE	FALSE
ivanova	2022-02-06	00:27:43.682000	0.2	Mmyo/bly	FALSE	FALSE
ivanova	2022-02-06	00:56:16.160000	0.1	Mcap	FALSE	FALSE
ivanova	2022-02-06	01:05:05.014000	0	Mcap	FALSE	FALSE
ivanova	2022-02-06	01:11:37.033000	0	Mcap	FALSE	FALSE
ivanova	2022-02-06	01:16:10.682000	-0.1	Myotis	FALSE	FALSE
ivanova	2022-02-06	01:21:15.314000	-0.1	Mcap	FALSE	FALSE
ivanova	2022-02-06	01:22:51.167000	-0.1	Mcap	FALSE	FALSE
ivanova	2022-02-06	01:26:24.672000	0	Mcap	FALSE	FALSE
ivanova	2022-02-06	01:29:25.053000	0	Mcap	FALSE	FALSE
ivanova	2022-02-06	01:37:01.647000	0.1	Mcap	FALSE	FALSE
ivanova	2022-02-06	01:39:56.243000	0.1	Mcap	FALSE	FALSE
ivanova	2022-02-06	01:41:07.115000	0.1	Mcap	FALSE	FALSE
ivanova	2022-02-06	02:00:13.791000	0.2	Mcap	FALSE	FALSE
ivanova	2022-02-06	02:12:10.371000	0.2	Nnoc	FALSE	FALSE
ivanova	2022-02-06	02:12:10.371000	0.2	Nnoc	FALSE	FALSE
ivanova	2022-02-06	02:19:27.925000	0.2	Mcap	FALSE	FALSE
ivanova	2022-02-06	02:19:32.923000	0.2	Mcap	FALSE	FALSE
ivanova	2022-02-06	02:19:37.947000	0.2	Mcap	FALSE	FALSE
ivanova	2022-02-06	02:22:50.393000	0.2	Mcap	FALSE	FALSE
ivanova	2022-02-06	02:23:02.471000	0.2	Mcap	FALSE	FALSE
ivanova	2022-02-06	02:23:24.815000	0.2	Mcap	FALSE	FALSE
ivanova	2022-02-06	02:31:39.451000	0.2	Mcap	FALSE	FALSE
ivanova	2022-02-06	02:32:03.326000	0.2	Mcap	FALSE	FALSE
ivanova	2022-02-06	18:13:43.496000	-0.6	Mcap	FALSE	FALSE
ivanova	2022-02-06	18:17:52.673000	-0.8	Mcap	FALSE	FALSE
ivanova	2022-02-06	18:28:07.264000	-1.1	Mcap	FALSE	FALSE
ivanova	2022-02-06	18:30:11.634000	-1.1	Mcap	FALSE	FALSE
ivanova	2022-02-06	18:30:52.240000	-1.1	Mmyo/bly	FALSE	FALSE
ivanova	2022-02-06	18:31:00.737000	-1.1	Mmyo/bly	FALSE	FALSE
ivanova	2022-02-06	18:35:17.190000	-1.2	Mcap	FALSE	FALSE
ivanova	2022-02-06	18:35:21.797000	-1.2	Mcap	FALSE	FALSE
ivanova	2022-02-06	18:35:59.253000	-1.2	Mcap	FALSE	FALSE
ivanova	2022-02-06	18:38:41.573000	-1.2	Mcap	FALSE	FALSE
ivanova	2022-02-06	18:40:24.625000	-1.2	Mcap	FALSE	FALSE
ivanova	2022-02-06	18:41:01.254000	-1.2	Mcap	FALSE	FALSE
ivanova	2022-02-06	18:41:49.725000	-1.2	Mcap	FALSE	FALSE
ivanova	2022-02-06	18:41:58.463000	-1.2	Mcap	FALSE	FALSE
ivanova	2022-02-06	18:42:38.594000	-1.2	Mcap	FALSE	FALSE
ivanova	2022-02-06	18:49:43.069000	-1.4	Mmyo/bly	FALSE	FALSE
ivanova	2022-02-06	19:03:57.807000	-1.6	Mcap	FALSE	FALSE
ivanova	2022-02-06	19:16:49.615000	-1.7	Mcap	FALSE	FALSE
ivanova	2022-02-06	19:18:33.682000	-1.8	Mcap	FALSE	FALSE
ivanova	2022-02-06	19:26:34.237000	-2	Mcap	FALSE	FALSE
ivanova	2022-02-06	19:31:48.673000	-2	Mcap	FALSE	FALSE
ivanova	2022-02-06	19:32:48.401000	-2	Mcap	FALSE	FALSE
ivanova	2022-02-06	19:38:37.905000	-2.1	Mcap	FALSE	FALSE
ivanova	2022-02-06	19:44:57.347000	-2.1	Mcap	FALSE	FALSE
ivanova	2022-02-06	19:45:03.936000	-2.1	Mcap	FALSE	FALSE
ivanova	2022-02-06	19:45:50.170000	-2.2	Mcap	FALSE	FALSE
ivanova	2022-02-06	19:47:06.905000	-2.2	Mcap	FALSE	FALSE
ivanova	2022-02-06	19:52:15.859000	-2.2	Mcap	FALSE	FALSE
ivanova	2022-02-06	20:11:37.368000	-2.2	Mcap	FALSE	FALSE
ivanova	2022-02-06	20:12:48.811000	-2.2	Mcap	FALSE	FALSE
ivanova	2022-02-06	20:15:33.511000	-2.2	Mcap	FALSE	FALSE
ivanova	2022-02-06	20:15:38.511000	-2.2	Mcap	FALSE	FALSE
ivanova	2022-02-06	20:17:51.151000	-2.2	Mcap	FALSE	FALSE
ivanova	2022-02-06	20:17:57.078000	-2.2	Mcap	FALSE	FALSE
ivanova	2022-02-06	20:18:21.966000	-2.2	Mcap	FALSE	FALSE
ivanova	2022-02-06	20:21:21.631000	-2.2	Mcap	FALSE	FALSE
ivanova	2022-02-06	20:21:26.202000	-2.2	Mcap	FALSE	FALSE
ivanova	2022-02-06	20:21:30.710000	-2.2	Mcap	FALSE	FALSE
ivanova	2022-02-06	20:27:58.780000	-2.2	Mcap	FALSE	FALSE
ivanova	2022-02-06	20:28:03.778000	-2.2	Mcap	FALSE	FALSE
ivanova	2022-02-06	20:30:03.439000	-2.2	Mcap	FALSE	FALSE
ivanova	2022-02-06	20:32:42.167000	-2.2	Plecotus	FALSE	FALSE
ivanova	2022-02-06	20:37:15.740000	-1.9	Mcap	FALSE	FALSE
ivanova	2022-02-06	20:37:20.739000	-1.9	Mcap	FALSE	FALSE
ivanova	2022-02-06	20:46:53.585000	-1.7	Mcap	FALSE	FALSE
ivanova	2022-02-06	20:46:58.585000	-1.7	Mcap	FALSE	FALSE
ivanova	2022-02-06	20:48:03.645000	-1.7	Mcap	FALSE	FALSE
ivanova	2022-02-06	20:48:18.678000	-1.7	Mcap	FALSE	FALSE
ivanova	2022-02-06	20:48:28.702000	-1.7	Mcap	FALSE	FALSE
ivanova	2022-02-06	20:48:32.981000	-1.7	Mcap	FALSE	FALSE
ivanova	2022-02-06	20:48:37.981000	-1.7	Mcap	FALSE	FALSE
ivanova	2022-02-06	20:48:43.567000	-1.7	Mcap	FALSE	FALSE
ivanova	2022-02-06	20:53:31.323000	-1.7	Mcap	FALSE	FALSE
ivanova	2022-02-06	20:53:35.689000	-1.7	Mcap	FALSE	FALSE
ivanova	2022-02-06	20:53:41.573000	-1.7	Mcap	FALSE	FALSE
ivanova	2022-02-06	21:09:49.460000	-1.3	Mcap	FALSE	FALSE
ivanova	2022-02-06	21:22:52.920000	-1.2	Mcap	FALSE	FALSE
ivanova	2022-02-06	21:22:52.920000	-1.2	Mcap	FALSE	FALSE
ivanova	2022-02-06	21:22:57.920000	-1.2	Mcap	FALSE	FALSE
ivanova	2022-02-06	21:42:52.761000	-1.2	Myotis	FALSE	FALSE
ivanova	2022-02-06	21:53:26.727000	-1.3	Mcap	FALSE	FALSE
ivanova	2022-02-06	21:53:31.727000	-1.3	Mcap	FALSE	FALSE
ivanova	2022-02-06	21:53:36.807000	-1.3	Mcap	FALSE	FALSE
ivanova	2022-02-06	21:54:17.178000	-1.3	Mcap	FALSE	FALSE
ivanova	2022-02-06	21:54:28.535000	-1.3	Mmyo/bly	FALSE	FALSE
ivanova	2022-02-06	21:54:51.423000	-1.3	Myotis	FALSE	FALSE
ivanova	2022-02-06	22:09:04.796000	-1.3	Myotis	FALSE	FALSE
ivanova	2022-02-06	22:10:12.144000	-1.3	Mcap	FALSE	FALSE
ivanova	2022-02-06	22:10:17.143000	-1.3	Mcap	FALSE	FALSE
ivanova	2022-02-06	22:15:29.003000	-1.3	Mcap	FALSE	FALSE
ivanova	2022-02-06	22:24:45.194000	-1.3	Mcap	FALSE	FALSE
ivanova	2022-02-06	22:26:18.721000	-1.4	Mcap	FALSE	FALSE
ivanova	2022-02-06	22:31:22.210000	-1.4	Mcap	FALSE	FALSE
ivanova	2022-02-06	22:39:29.699000	-1.4	Mcap	FALSE	FALSE
ivanova	2022-02-06	22:39:37.457000	-1.4	Mcap	FALSE	FALSE
ivanova	2022-02-06	22:41:09.314000	-1.4	Mcap	FALSE	FALSE
ivanova	2022-02-06	22:41:13.694000	-1.4	Myotis	FALSE	FALSE
ivanova	2022-02-06	22:52:01.135000	-1.4	Mcap	FALSE	FALSE
ivanova	2022-02-06	22:53:04.421000	-1.4	Mcap	FALSE	FALSE
ivanova	2022-02-06	22:54:12.650000	-1.4	Mcap	FALSE	FALSE
ivanova	2022-02-06	23:00:06.793000	-1.3	Mcap	FALSE	FALSE
ivanova	2022-02-06	23:28:35.773000	-0.7	Mcap	FALSE	FALSE
ivanova	2022-02-06	23:28:38.091000	-0.7	Mcap	FALSE	FALSE
ivanova	2022-02-06	23:30:38.182000	-0.7	Mcap	FALSE	FALSE
ivanova	2022-02-06	23:39:50.901000	-0.6	Mcap	FALSE	FALSE
ivanova	2022-02-06	23:54:23.015000	-0.4	Mcap	FALSE	FALSE
ivanova	2022-02-06	23:59:35.273000	-0.4	Mcap	FALSE	FALSE
ivanova	2022-02-06	23:59:40.273000	-0.4	Myotis	FALSE	FALSE
ivanova	2022-02-07	00:01:56.631000	-0.4	Mcap	FALSE	FALSE
ivanova	2022-02-07	00:06:37.301000	-0.4	Mcap	FALSE	FALSE
ivanova	2022-02-07	00:09:20.675000	-0.3	Mcap	FALSE	FALSE
ivanova	2022-02-07	00:14:38.323000	-0.3	Myotis	FALSE	FALSE
ivanova	2022-02-07	00:14:42.503000	-0.3	Mcap	FALSE	FALSE
ivanova	2022-02-07	00:17:54.585000	-0.2	Mcap	FALSE	FALSE
ivanova	2022-02-07	00:19:07.410000	-0.2	Mcap	FALSE	FALSE
ivanova	2022-02-07	00:22:08.839000	-0.2	Mcap	FALSE	FALSE
ivanova	2022-02-07	00:23:28.713000	-0.2	Myotis	FALSE	FALSE
ivanova	2022-02-07	00:23:33.713000	-0.2	Myotis	FALSE	FALSE
ivanova	2022-02-07	00:30:04.160000	-0.1	Mcap	FALSE	FALSE
ivanova	2022-02-07	00:30:08.445000	-0.1	Mcap	FALSE	FALSE
ivanova	2022-02-07	00:34:01.177000	-0.1	Mcap	FALSE	FALSE
ivanova	2022-02-07	00:37:41.664000	0	Mcap	FALSE	FALSE
ivanova	2022-02-07	00:43:13.131000	0	Myotis	FALSE	FALSE
ivanova	2022-02-07	01:01:55.713000	-0.2	Mcap	FALSE	FALSE
ivanova	2022-02-07	01:02:00.026000	-0.2	Myotis	FALSE	FALSE
ivanova	2022-02-07	01:04:04.551000	-0.2	Mcap	FALSE	FALSE
ivanova	2022-02-07	01:05:21.355000	-0.2	Mcap	FALSE	FALSE
ivanova	2022-02-07	01:19:11.460000	-0.1	Myotis	FALSE	FALSE
ivanova	2022-02-07	01:30:30.452000	-0.1	Mcap	FALSE	FALSE
ivanova	2022-02-07	01:30:34.670000	-0.1	Myotis	FALSE	FALSE
ivanova	2022-02-07	01:31:24.248000	-0.1	Mcap	FALSE	FALSE
ivanova	2022-02-07	01:31:55.453000	-0.1	Mcap	FALSE	FALSE
ivanova	2022-02-07	01:35:36.024000	-0.1	Myotis	FALSE	FALSE
ivanova	2022-02-07	01:39:38.140000	-0.1	Mcap	FALSE	FALSE
ivanova	2022-02-07	01:46:55.444000	-0.2	Mcap	FALSE	FALSE
ivanova	2022-02-07	01:58:40.206000	-0.4	Mcap	FALSE	FALSE
ivanova	2022-02-07	01:58:46.889000	-0.4	Mcap	FALSE	FALSE
ivanova	2022-02-07	01:58:52.850000	-0.4	Myotis	FALSE	FALSE
ivanova	2022-02-07	02:08:37.399000	-0.6	Rhfer	FALSE	FALSE
ivanova	2022-02-07	02:10:54.472000	-0.6	Mcap	FALSE	FALSE
ivanova	2022-02-07	02:13:37.286000	-0.6	Mcap	FALSE	FALSE
ivanova	2022-02-07	02:18:22.806000	-0.6	Mcap	FALSE	FALSE
ivanova	2022-02-07	02:32:55.956000	-0.6	Mmyo/bly	FALSE	FALSE
ivanova	2022-02-07	02:43:50.792000	-0.5	Mcap	FALSE	FALSE
ivanova	2022-02-07	02:48:40.527000	-0.2	Mcap	FALSE	FALSE
ivanova	2022-02-07	02:48:44.972000	-0.2	Mcap	FALSE	FALSE
ivanova	2022-02-07	02:48:49.920000	-0.2	Myotis	FALSE	FALSE
ivanova	2022-02-07	02:48:54.350000	-0.2	Mcap	FALSE	FALSE
ivanova	2022-02-07	02:49:19.521000	-0.2	Myotis	FALSE	FALSE
ivanova	2022-02-07	02:49:29.870000	-0.2	Mcap	FALSE	FALSE
ivanova	2022-02-07	02:54:21.350000	-0.2	Mcap	FALSE	FALSE
ivanova	2022-02-07	18:06:23.167000	2.9	Mcap	FALSE	FALSE
ivanova	2022-02-07	18:08:25.527000	2.9	Mcap	FALSE	FALSE
ivanova	2022-02-07	18:18:53.292000	2.8	Mcap	FALSE	FALSE
ivanova	2022-02-07	18:25:18.603000	2.8	Myotis	FALSE	FALSE
ivanova	2022-02-07	18:30:48.698000	2.7	Mcap	FALSE	FALSE
ivanova	2022-02-07	18:30:58.609000	2.7	Mcap	FALSE	FALSE
ivanova	2022-02-07	18:32:33.618000	2.7	Mcap	FALSE	FALSE
ivanova	2022-02-07	18:32:38.618000	2.7	Mcap	FALSE	FALSE
ivanova	2022-02-07	18:33:57.033000	2.7	Mmyo/bly	FALSE	FALSE
ivanova	2022-02-07	18:33:57.033000	2.7	Mcap	FALSE	FALSE
ivanova	2022-02-07	18:34:02.032000	2.7	Mmyo/bly	FALSE	FALSE
ivanova	2022-02-07	18:37:54.106000	2.6	Mcap	FALSE	FALSE
ivanova	2022-02-07	18:38:00.817000	2.6	Mcap	FALSE	FALSE
ivanova	2022-02-07	18:38:05.817000	2.6	Mcap	FALSE	FALSE
ivanova	2022-02-07	18:38:10.897000	2.6	Mcap	FALSE	FALSE
ivanova	2022-02-07	18:38:21.065000	2.6	Mcap	FALSE	FALSE
ivanova	2022-02-07	18:38:54.323000	2.6	Mcap	FALSE	FALSE
ivanova	2022-02-07	18:39:03.617000	2.6	Mcap	FALSE	FALSE
ivanova	2022-02-07	18:39:16.850000	2.6	Mcap	FALSE	FALSE
ivanova	2022-02-07	18:42:36.018000	2.6	Mcap	FALSE	FALSE
ivanova	2022-02-07	18:43:18.542000	2.6	Mcap	FALSE	FALSE
ivanova	2022-02-07	18:45:11.534000	2.6	Mmyo/bly	FALSE	FALSE
ivanova	2022-02-07	18:45:47.911000	2.6	Mcap	FALSE	FALSE
ivanova	2022-02-07	18:49:24.190000	2.6	Mcap	FALSE	FALSE
ivanova	2022-02-07	18:49:39.444000	2.6	Mcap	FALSE	FALSE
ivanova	2022-02-07	18:51:23.381000	2.6	Mcap	FALSE	FALSE
ivanova	2022-02-07	18:51:30.710000	2.6	Myotis	FALSE	FALSE
ivanova	2022-02-07	18:54:00.195000	2.6	Myotis	FALSE	FALSE
ivanova	2022-02-07	18:54:33.570000	2.6	Mcap	FALSE	FALSE
ivanova	2022-02-07	18:56:51.189000	2.5	Myotis	FALSE	FALSE
ivanova	2022-02-07	19:07:03.355000	2.5	Mcap	FALSE	FALSE
ivanova	2022-02-07	19:07:08.355000	2.5	Myotis	FALSE	FALSE
ivanova	2022-02-07	19:07:10.201000	2.5	Mcap	FALSE	FALSE
ivanova	2022-02-07	19:07:22.503000	2.5	Mcap	FALSE	FALSE
ivanova	2022-02-07	19:08:52.143000	2.5	Myotis	FALSE	FALSE
ivanova	2022-02-07	19:11:46.490000	2.5	Mcap	FALSE	FALSE
ivanova	2022-02-07	19:11:50.695000	2.5	Myotis	FALSE	FALSE
ivanova	2022-02-07	19:11:55.695000	2.5	Mcap	FALSE	FALSE
ivanova	2022-02-07	19:12:00.712000	2.5	Mcap	FALSE	FALSE
ivanova	2022-02-07	19:12:05.711000	2.5	Mcap	FALSE	FALSE
ivanova	2022-02-07	19:13:11.625000	2.5	Mcap	FALSE	FALSE
ivanova	2022-02-07	19:14:57.317000	2.5	Mcap	FALSE	FALSE
ivanova	2022-02-07	19:20:08.397000	2.4	Myotis	FALSE	FALSE
ivanova	2022-02-07	19:20:15.054000	2.4	Mmyo/bly	FALSE	FALSE
ivanova	2022-02-07	19:26:29.472000	2.4	Mcap	FALSE	FALSE
ivanova	2022-02-07	19:26:34.161000	2.4	Mcap	FALSE	FALSE
ivanova	2022-02-07	19:26:38.439000	2.4	Mcap	FALSE	FALSE
ivanova	2022-02-07	19:26:54.353000	2.4	Mcap	FALSE	FALSE
ivanova	2022-02-07	19:28:59.240000	2.4	Mcap	FALSE	FALSE
ivanova	2022-02-07	19:30:18.420000	2.4	Mcap	FALSE	FALSE
ivanova	2022-02-07	19:30:43.371000	2.4	Mcap	FALSE	FALSE
ivanova	2022-02-07	19:31:45.969000	2.4	Mcap	FALSE	FALSE
ivanova	2022-02-07	19:34:13.894000	2.4	Mcap	FALSE	FALSE
ivanova	2022-02-07	19:35:15.134000	2.4	Mcap	FALSE	FALSE
ivanova	2022-02-07	19:48:31.187000	2.3	Mcap	FALSE	FALSE
ivanova	2022-02-07	19:53:44.814000	2.3	Mcap	FALSE	FALSE
ivanova	2022-02-07	19:53:49.814000	2.3	Mcap	FALSE	FALSE
ivanova	2022-02-07	19:56:28.811000	2.2	Mcap	FALSE	FALSE
ivanova	2022-02-07	20:10:54.331000	2.2	Mcap	FALSE	FALSE
ivanova	2022-02-07	20:12:46.256000	2.2	Mcap	FALSE	FALSE
ivanova	2022-02-07	20:31:50.658000	2.2	Mcap	FALSE	FALSE
ivanova	2022-02-07	20:32:36.444000	2.2	Myotis	FALSE	FALSE
ivanova	2022-02-07	20:33:10.483000	2.2	Mcap	FALSE	FALSE
ivanova	2022-02-07	20:33:33.093000	2.2	Myotis	FALSE	FALSE
ivanova	2022-02-07	20:33:41.210000	2.2	Mcap	FALSE	FALSE
ivanova	2022-02-07	20:33:50.445000	2.2	Mcap	FALSE	FALSE
ivanova	2022-02-07	20:39:23.577000	2.2	Mcap	FALSE	FALSE
ivanova	2022-02-07	20:57:28.257000	2.1	Mcap	FALSE	FALSE
ivanova	2022-02-07	21:01:17.975000	2.1	Mcap	FALSE	FALSE
ivanova	2022-02-07	21:06:50.146000	2	Mcap	FALSE	FALSE
ivanova	2022-02-07	21:07:30.498000	2	Mcap	FALSE	FALSE
ivanova	2022-02-07	21:38:08.365000	2	Mcap	FALSE	FALSE
ivanova	2022-02-07	22:05:22.730000	1.4	Mcap	FALSE	FALSE
ivanova	2022-02-07	22:15:20.827000	1.1	Mcap	FALSE	FALSE
ivanova	2022-02-08	18:31:00.057000	-3.5	Mcap	FALSE	FALSE
ivanova	2022-02-08	18:49:03.048000	-3.5	Mcap	FALSE	FALSE
ivanova	2022-02-09	18:19:11	-0.4	Mcap	FALSE	FALSE
ivanova	2022-02-09	18:35:43.811000	-0.5	Mmyo/bly	FALSE	FALSE
ivanova	2022-02-09	18:45:49.756000	-0.6	Mcap	FALSE	FALSE
ivanova	2022-02-09	18:53:13.143000	-0.7	Mcap	FALSE	FALSE
ivanova	2022-02-09	18:59:38.398000	-0.8	Mcap	FALSE	FALSE
ivanova	2022-02-09	19:09:45.103000	-0.8	Mcap	FALSE	FALSE
ivanova	2022-02-09	19:09:50.103000	-0.8	Mcap	FALSE	FALSE
ivanova	2022-02-09	19:22:13.025000	-0.8	Mcap	FALSE	FALSE
ivanova	2022-02-09	19:30:19.352000	-0.8	Mcap	FALSE	FALSE
ivanova	2022-02-09	21:00:37.646000	-1	Mcap	FALSE	FALSE
ivanova	2022-02-09	21:06:39.146000	-0.9	Mcap	FALSE	FALSE
ivanova	2022-02-09	21:53:14.753000	-0.6	Myotis	FALSE	FALSE
ivanova	2022-02-09	22:06:55.515000	-0.4	Mcap	FALSE	FALSE
ivanova	2022-02-09	22:07:00.515000	-0.4	Mmyo/bly	FALSE	FALSE
ivanova	2022-02-09	22:07:39.051000	-0.4	Mmyo/bly	FALSE	FALSE
ivanova	2022-02-09	22:09:54.844000	-0.4	Mcap	FALSE	FALSE
ivanova	2022-02-09	23:00:10.346000	-0.7	Myotis	FALSE	FALSE
ivanova	2022-02-09	23:06:46.155000	-0.9	Mcap	FALSE	FALSE
ivanova	2022-02-09	23:23:02.527000	-1	Mcap	FALSE	FALSE
ivanova	2022-02-10	00:40:50.551000	-2.3	Mcap	FALSE	FALSE
ivanova	2022-02-10	01:04:14.811000	-2.5	Mcap	FALSE	FALSE
ivanova	2022-02-10	01:04:45.374000	-2.5	Mcap	FALSE	FALSE
ivanova	2022-02-10	01:46:05.474000	-3	Mcap	FALSE	FALSE
ivanova	2022-02-10	02:04:55.088000	-3.4	Mcap	FALSE	FALSE
ivanova	2022-02-10	02:05:00.088000	-3.4	Mcap	FALSE	FALSE
ivanova	2022-02-10	02:26:02.378000	-3.9	Mmyo/bly	FALSE	FALSE
ivanova	2022-02-10	18:17:59	0.4	Mcap	FALSE	FALSE
ivanova	2022-02-10	18:27:08.519000	0.1	Mcap	FALSE	FALSE
ivanova	2022-02-10	18:29:27.355000	-0.1	Mcap	FALSE	FALSE
ivanova	2022-02-10	18:30:57.856000	-0.1	Mcap	FALSE	FALSE
ivanova	2022-02-10	18:31:02.855000	-0.1	Mcap	FALSE	FALSE
ivanova	2022-02-10	18:31:26.649000	-0.1	Mcap	FALSE	FALSE
ivanova	2022-02-10	18:31:31.649000	-0.1	Mcap	FALSE	FALSE
ivanova	2022-02-10	18:36:29.067000	-0.2	Mmyo/bly	FALSE	FALSE
ivanova	2022-02-10	18:38:57.609000	-0.2	Mcap	FALSE	FALSE
ivanova	2022-02-10	18:39:44.804000	-0.2	Mcap	FALSE	FALSE
ivanova	2022-02-10	18:43:06.368000	-0.2	Mcap	FALSE	FALSE
ivanova	2022-02-10	18:43:11.368000	-0.2	Myotis	FALSE	FALSE
ivanova	2022-02-10	18:43:16.375000	-0.2	Mcap	FALSE	FALSE
ivanova	2022-02-10	18:43:21.375000	-0.2	Mcap	FALSE	FALSE
ivanova	2022-02-10	18:43:26.564000	-0.2	Mcap	FALSE	FALSE
ivanova	2022-02-10	18:44:14.391000	-0.2	Mmyo/bly	FALSE	FALSE
ivanova	2022-02-10	18:46:34.323000	-0.3	Mmyo/bly	FALSE	FALSE
ivanova	2022-02-10	18:47:41.152000	-0.3	Mcap	FALSE	FALSE
ivanova	2022-02-10	18:47:53.868000	-0.3	Mcap	FALSE	FALSE
ivanova	2022-02-10	18:50:52.695000	-0.3	Mcap	FALSE	FALSE
ivanova	2022-02-10	18:58:36.240000	-0.4	Mcap	FALSE	FALSE
ivanova	2022-02-10	19:04:58.030000	-0.4	Mmyo/bly	FALSE	FALSE
ivanova	2022-02-10	19:05:07.399000	-0.4	Mmyo/bly	FALSE	FALSE
ivanova	2022-02-10	19:05:23.721000	-0.4	Mcap	FALSE	FALSE
ivanova	2022-02-10	19:17:46.548000	-0.3	Mmyo/bly	FALSE	FALSE
ivanova	2022-02-10	19:17:52.856000	-0.3	Mmyo/bly	FALSE	FALSE
ivanova	2022-02-10	19:17:57.856000	-0.3	Mmyo/bly	FALSE	FALSE
ivanova	2022-02-10	19:18:02.971000	-0.3	Mmyo/bly	FALSE	FALSE
ivanova	2022-02-10	19:18:07.971000	-0.3	Eser	FALSE	FALSE
ivanova	2022-02-10	19:18:17.254000	-0.3	Mcap	FALSE	FALSE
ivanova	2022-02-10	19:18:17.254000	-0.3	Mmyo/bly	FALSE	FALSE
ivanova	2022-02-10	19:18:23.811000	-0.3	Mmyo/bly	FALSE	FALSE
ivanova	2022-02-10	19:18:41.435000	-0.3	Mmyo/bly	FALSE	FALSE
ivanova	2022-02-10	19:21:45.566000	-0.3	Mcap	FALSE	FALSE
ivanova	2022-02-10	19:51:22.899000	-0.7	Mcap	FALSE	FALSE
ivanova	2022-02-10	19:51:27.899000	-0.7	Mcap	FALSE	FALSE
ivanova	2022-02-10	19:51:32.618000	-0.7	Myotis	FALSE	FALSE
ivanova	2022-02-10	19:52:14.320000	-0.7	Mcap	FALSE	FALSE
ivanova	2022-02-10	19:52:19.320000	-0.7	Mcap	FALSE	FALSE
ivanova	2022-02-10	19:53:40.066000	-0.7	Mcap	FALSE	FALSE
ivanova	2022-02-10	19:58:04.605000	-0.8	Mcap	FALSE	FALSE
ivanova	2022-02-10	19:58:09.605000	-0.8	Myotis	FALSE	FALSE
ivanova	2022-02-10	19:58:43.222000	-0.8	Myotis	FALSE	FALSE
ivanova	2022-02-10	19:58:48.222000	-0.8	Mcap	FALSE	TRUE
ivanova	2022-02-10	19:58:53.399000	-0.8	Mcap	FALSE	FALSE
ivanova	2022-02-10	19:58:58.966000	-0.8	Mcap	FALSE	FALSE
ivanova	2022-02-10	20:32:32.472000	-1.3	Mmyo/bly	FALSE	FALSE
ivanova	2022-02-10	20:32:37.472000	-1.3	Mmyo/bly	FALSE	FALSE
ivanova	2022-02-10	20:39:48.054000	-1.4	Mcap	FALSE	FALSE
ivanova	2022-02-10	20:40:21.687000	-1.4	Mcap	FALSE	FALSE
ivanova	2022-02-10	20:40:26.687000	-1.4	Mcap	FALSE	FALSE
ivanova	2022-02-10	20:40:31.797000	-1.4	Mmyo/bly	FALSE	FALSE
ivanova	2022-02-10	20:41:20.750000	-1.4	Mcap	FALSE	FALSE
ivanova	2022-02-10	20:41:25.750000	-1.4	Mcap	FALSE	FALSE
ivanova	2022-02-10	20:41:30.829000	-1.4	Mcap	FALSE	FALSE
ivanova	2022-02-10	20:41:35.829000	-1.4	Myotis	FALSE	FALSE
ivanova	2022-02-10	20:45:19.425000	-1.5	Myotis	FALSE	FALSE
ivanova	2022-02-10	20:45:51.621000	-1.5	Mcap	FALSE	FALSE
ivanova	2022-02-10	20:45:56.621000	-1.5	Mcap	FALSE	FALSE
ivanova	2022-02-10	20:46:04.631000	-1.5	Mcap	FALSE	FALSE
ivanova	2022-02-10	20:46:09.631000	-1.5	Mcap	FALSE	FALSE
ivanova	2022-02-10	20:46:52.999000	-1.5	Mcap	FALSE	FALSE
ivanova	2022-02-10	20:47:20.295000	-1.5	Mcap	FALSE	FALSE
ivanova	2022-02-10	20:47:50.682000	-1.5	Mcap	FALSE	FALSE
ivanova	2022-02-10	20:47:55.682000	-1.5	Mcap	FALSE	FALSE
ivanova	2022-02-10	20:50:58.237000	-1.5	Mcap	FALSE	FALSE
ivanova	2022-02-10	20:51:03.238000	-1.5	Mcap	FALSE	FALSE
ivanova	2022-02-10	20:52:21.989000	-1.5	Mcap	FALSE	FALSE
ivanova	2022-02-10	20:52:26.989000	-1.5	Mcap	FALSE	FALSE
ivanova	2022-02-10	20:52:31.027000	-1.5	Mcap	FALSE	FALSE
ivanova	2022-02-10	20:52:36.027000	-1.5	Mcap	FALSE	FALSE
ivanova	2022-02-10	20:52:41.106000	-1.5	Myotis	FALSE	FALSE
ivanova	2022-02-10	20:55:38.688000	-1.5	Mcap	FALSE	FALSE
ivanova	2022-02-10	20:59:11.823000	-1.5	Mcap	FALSE	FALSE
ivanova	2022-02-10	21:07:17.847000	-1.8	Myotis	FALSE	FALSE
ivanova	2022-02-10	21:10:16.160000	-1.8	Mcap	FALSE	FALSE
ivanova	2022-02-10	21:10:40.878000	-1.8	Mcap	TRUE	FALSE
ivanova	2022-02-10	21:17:08.698000	-2	Mcap	FALSE	FALSE
ivanova	2022-02-10	21:17:39.582000	-2	Mcap	FALSE	FALSE
ivanova	2022-02-10	21:17:44.841000	-2	Mcap	FALSE	FALSE
ivanova	2022-02-10	21:20:33.015000	-2	Mmyo/bly	FALSE	FALSE
ivanova	2022-02-10	21:20:36.576000	-2	Mcap	FALSE	FALSE
ivanova	2022-02-10	21:27:20.678000	-2.2	Mcap	FALSE	FALSE
ivanova	2022-02-10	21:28:52.414000	-2.2	Mcap	FALSE	FALSE
ivanova	2022-02-10	21:28:57.414000	-2.2	Myotis	FALSE	FALSE
ivanova	2022-02-10	21:31:09.249000	-2.2	Mmyo/bly	FALSE	FALSE
ivanova	2022-02-10	21:33:27.739000	-2.2	Mcap	FALSE	FALSE
ivanova	2022-02-10	21:33:32.737000	-2.2	Mcap	FALSE	FALSE
ivanova	2022-02-10	21:34:24.524000	-2.2	Mcap	FALSE	FALSE
ivanova	2022-02-10	21:35:12.439000	-2.4	Mcap	FALSE	FALSE
ivanova	2022-02-10	21:35:24.561000	-2.4	Mcap	FALSE	FALSE
ivanova	2022-02-10	21:36:28.329000	-2.4	Mcap	FALSE	FALSE
ivanova	2022-02-10	21:36:28.329000	-2.4	Mmyo/bly	FALSE	FALSE
ivanova	2022-02-10	21:37:49.506000	-2.4	Mmyo/bly	FALSE	FALSE
ivanova	2022-02-10	21:46:48.457000	-2.5	Mmyo/bly	FALSE	FALSE
ivanova	2022-02-10	21:46:53.457000	-2.5	Mcap	FALSE	FALSE
ivanova	2022-02-10	21:46:55.085000	-2.5	Mcap	FALSE	FALSE
ivanova	2022-02-10	21:48:48.472000	-2.5	Mcap	FALSE	FALSE
ivanova	2022-02-10	21:48:48.472000	-2.5	Mmyo/bly	FALSE	FALSE
ivanova	2022-02-10	21:51:56.064000	-2.5	Mcap	FALSE	FALSE
ivanova	2022-02-10	21:55:29.079000	-2.7	Mcap	FALSE	FALSE
ivanova	2022-02-10	21:58:25.672000	-2.7	Mcap	FALSE	FALSE
ivanova	2022-02-10	21:58:30.672000	-2.7	Myotis	FALSE	FALSE
ivanova	2022-02-10	21:59:28.070000	-2.7	Mcap	FALSE	FALSE
ivanova	2022-02-10	21:59:46.783000	-2.7	Mcap	FALSE	FALSE
ivanova	2022-02-10	22:00:26.510000	-2.7	Mmyo/bly	FALSE	FALSE
ivanova	2022-02-10	22:02:25.318000	-2.7	Mcap	FALSE	FALSE
ivanova	2022-02-10	22:02:55.149000	-2.7	Mcap	FALSE	FALSE
ivanova	2022-02-10	22:03:00.149000	-2.7	Mmyo/bly	FALSE	FALSE
ivanova	2022-02-10	22:03:53.773000	-2.7	Mmyo/bly	FALSE	FALSE
ivanova	2022-02-10	22:03:53.773000	-2.7	Mcap	FALSE	FALSE
ivanova	2022-02-10	22:03:58.773000	-2.7	Mmyo/bly	FALSE	FALSE
ivanova	2022-02-10	22:04:11.163000	-2.7	Myotis	FALSE	FALSE
ivanova	2022-02-10	22:04:16.463000	-2.7	Myotis	TRUE	FALSE
ivanova	2022-02-10	22:04:24.128000	-2.7	Mcap	TRUE	FALSE
ivanova	2022-02-10	22:05:44.326000	-2.9	Mmyo/bly	FALSE	FALSE
ivanova	2022-02-10	22:05:49.326000	-2.9	Myotis	FALSE	FALSE
ivanova	2022-02-10	22:06:06.256000	-2.9	Myotis	FALSE	FALSE
ivanova	2022-02-10	22:06:34.563000	-2.9	Mcap	FALSE	FALSE
ivanova	2022-02-10	22:06:39.563000	-2.9	Mcap	FALSE	FALSE
ivanova	2022-02-10	22:06:44.670000	-2.9	Mcap	FALSE	FALSE
ivanova	2022-02-10	22:08:53.655000	-2.9	Mcap	TRUE	FALSE
ivanova	2022-02-10	22:08:58.655000	-2.9	Mcap	FALSE	FALSE
ivanova	2022-02-10	22:09:03.112000	-2.9	Myotis	FALSE	FALSE
ivanova	2022-02-10	22:09:12.538000	-2.9	Myotis	FALSE	FALSE
ivanova	2022-02-10	22:10:18.106000	-2.9	Mcap	FALSE	FALSE
ivanova	2022-02-10	22:10:23.106000	-2.9	Myotis	FALSE	FALSE
ivanova	2022-02-10	22:10:24.649000	-2.9	Mcap	FALSE	FALSE
ivanova	2022-02-10	22:11:11.368000	-2.9	Mcap	FALSE	FALSE
ivanova	2022-02-10	22:11:16.367000	-2.9	Mcap	FALSE	FALSE
ivanova	2022-02-10	22:11:32.548000	-2.9	Mmyo/bly	FALSE	FALSE
ivanova	2022-02-10	22:12:35.109000	-2.9	Mcap	FALSE	FALSE
ivanova	2022-02-10	22:12:40.109000	-2.9	Mcap	FALSE	FALSE
ivanova	2022-02-10	22:12:58.664000	-2.9	Mcap	FALSE	FALSE
ivanova	2022-02-10	22:13:03.664000	-2.9	Mcap	FALSE	FALSE
ivanova	2022-02-10	22:13:08.753000	-2.9	Mcap	FALSE	FALSE
ivanova	2022-02-10	22:16:00.254000	-3	Mcap	FALSE	FALSE
ivanova	2022-02-10	22:16:05.253000	-3	Mmyo/bly	FALSE	FALSE
ivanova	2022-02-10	22:16:11.490000	-3	Mcap	FALSE	FALSE
ivanova	2022-02-10	22:17:01.491000	-3	Mcap	FALSE	FALSE
ivanova	2022-02-10	22:17:22.789000	-3	Mcap	FALSE	FALSE
ivanova	2022-02-10	22:17:59.155000	-3	Mcap	FALSE	FALSE
ivanova	2022-02-10	22:18:03.605000	-3	Mcap	FALSE	FALSE
ivanova	2022-02-10	22:18:08.605000	-3	Mcap	FALSE	FALSE
ivanova	2022-02-10	22:18:13.618000	-3	Mcap	FALSE	FALSE
ivanova	2022-02-10	22:18:18.617000	-3	Mcap	FALSE	FALSE
ivanova	2022-02-10	22:19:47.987000	-3	Mcap	FALSE	FALSE
ivanova	2022-02-10	22:19:52.987000	-3	Myotis	FALSE	FALSE
ivanova	2022-02-10	22:19:56.295000	-3	Mcap	FALSE	FALSE
ivanova	2022-02-10	22:20:59.472000	-3	Mcap	FALSE	FALSE
ivanova	2022-02-10	22:20:59.472000	-3	Mmyo/bly	FALSE	FALSE
ivanova	2022-02-10	22:21:04.472000	-3	Mcap	FALSE	FALSE
ivanova	2022-02-10	22:24:01.522000	-3	Mcap	FALSE	FALSE
ivanova	2022-02-10	22:24:10.506000	-3	Mcap	FALSE	FALSE
ivanova	2022-02-10	22:24:54.313000	-3	Mcap	FALSE	FALSE
ivanova	2022-02-10	22:24:59.313000	-3	Mcap	FALSE	FALSE
ivanova	2022-02-10	22:25:12.362000	-3.2	Mcap	FALSE	FALSE
ivanova	2022-02-10	22:26:10.778000	-3.2	Mcap	FALSE	FALSE
ivanova	2022-02-10	22:26:15.778000	-3.2	Mcap	FALSE	FALSE
ivanova	2022-02-10	22:26:20.945000	-3.2	Mcap	FALSE	FALSE
ivanova	2022-02-10	22:26:27.015000	-3.2	Mcap	FALSE	FALSE
ivanova	2022-02-10	22:26:32.015000	-3.2	Mcap	TRUE	FALSE
ivanova	2022-02-10	22:26:37.097000	-3.2	Mcap	FALSE	FALSE
ivanova	2022-02-10	22:26:42.097000	-3.2	Mcap	FALSE	FALSE
ivanova	2022-02-10	22:27:53.728000	-3.2	Mcap	FALSE	FALSE
ivanova	2022-02-10	22:28:16.521000	-3.2	Mcap	FALSE	FALSE
ivanova	2022-02-10	22:28:45.652000	-3.2	Mcap	FALSE	FALSE
ivanova	2022-02-10	22:29:20.902000	-3.2	Myotis	FALSE	FALSE
ivanova	2022-02-10	22:30:22.692000	-3.2	Myotis	FALSE	FALSE
ivanova	2022-02-10	22:30:27.692000	-3.2	Myotis	FALSE	FALSE
ivanova	2022-02-10	22:30:55.362000	-3.2	Mcap	FALSE	FALSE
ivanova	2022-02-10	22:31:00.363000	-3.2	Mcap	FALSE	FALSE
ivanova	2022-02-10	22:31:05.371000	-3.2	Mcap	FALSE	FALSE
ivanova	2022-02-10	22:31:10.371000	-3.2	Mcap	TRUE	FALSE
ivanova	2022-02-10	22:31:15.461000	-3.2	Mcap	FALSE	FALSE
ivanova	2022-02-10	22:31:20.463000	-3.2	Mcap	FALSE	FALSE
ivanova	2022-02-10	22:31:22.667000	-3.2	Mcap	FALSE	FALSE
ivanova	2022-02-10	22:31:36.054000	-3.2	Mcap	TRUE	FALSE
ivanova	2022-02-10	22:31:41.054000	-3.2	Mcap	FALSE	FALSE
ivanova	2022-02-10	22:33:11.522000	-3.2	Mcap	FALSE	FALSE
ivanova	2022-02-10	22:33:41.137000	-3.2	Mcap	TRUE	FALSE
ivanova	2022-02-10	22:33:50.795000	-3.2	Mcap	FALSE	FALSE
ivanova	2022-02-10	22:34:01.363000	-3.2	Mcap	FALSE	FALSE
ivanova	2022-02-10	22:34:05.386000	-3.2	Mcap	FALSE	FALSE
ivanova	2022-02-10	22:34:24.524000	-3.2	Mcap	FALSE	FALSE
ivanova	2022-02-10	22:34:29.524000	-3.2	Mcap	FALSE	FALSE
ivanova	2022-02-10	22:35:50.128000	-3.3	Mcap	TRUE	FALSE
ivanova	2022-02-10	22:35:55.140000	-3.3	Mcap	TRUE	FALSE
ivanova	2022-02-10	22:36:00.140000	-3.3	Mcap	FALSE	FALSE
ivanova	2022-02-10	22:37:53.143000	-3.3	Mcap	FALSE	FALSE
ivanova	2022-02-10	22:37:58.143000	-3.3	Mcap	FALSE	FALSE
ivanova	2022-02-10	22:39:16.533000	-3.3	Mcap	FALSE	FALSE
ivanova	2022-02-10	22:39:21.533000	-3.3	Mcap	FALSE	FALSE
ivanova	2022-02-10	22:39:58.395000	-3.3	Mcap	FALSE	FALSE
ivanova	2022-02-10	22:40:03.395000	-3.3	Mcap	FALSE	FALSE
ivanova	2022-02-10	22:40:08.468000	-3.3	Myotis	FALSE	FALSE
ivanova	2022-02-10	22:41:03.524000	-3.3	Myotis	FALSE	FALSE
ivanova	2022-02-10	22:41:23.509000	-3.3	Myotis	FALSE	FALSE
ivanova	2022-02-10	22:42:19.361000	-3.3	Mcap	FALSE	FALSE
ivanova	2022-02-10	22:43:11.185000	-3.3	Mcap	FALSE	FALSE
ivanova	2022-02-10	22:45:21.007000	-3.5	Mcap	FALSE	FALSE
ivanova	2022-02-10	22:45:26.007000	-3.5	Mcap	FALSE	FALSE
ivanova	2022-02-10	22:45:31.196000	-3.5	Myotis	FALSE	FALSE
ivanova	2022-02-10	22:45:36.197000	-3.5	Mcap	FALSE	FALSE
ivanova	2022-02-10	22:47:11.454000	-3.5	Mcap	FALSE	FALSE
ivanova	2022-02-10	22:47:16.454000	-3.5	Myotis	FALSE	FALSE
ivanova	2022-02-10	22:48:11.830000	-3.5	Mcap	FALSE	FALSE
ivanova	2022-02-10	22:49:01.260000	-3.5	Mcap	FALSE	FALSE
ivanova	2022-02-10	22:49:06.261000	-3.5	Mcap	FALSE	FALSE
ivanova	2022-02-10	22:50:33.966000	-3.5	Mcap	FALSE	FALSE
ivanova	2022-02-10	22:50:40.042000	-3.5	Mcap	FALSE	FALSE
ivanova	2022-02-10	22:50:52.670000	-3.5	Mcap	FALSE	FALSE
ivanova	2022-02-10	22:50:55.295000	-3.5	Mcap	FALSE	FALSE
ivanova	2022-02-10	22:51:05.799000	-3.5	Myotis	FALSE	FALSE
ivanova	2022-02-10	22:51:56.188000	-3.5	Mcap	FALSE	FALSE
ivanova	2022-02-10	22:52:01.187000	-3.5	Mcap	FALSE	FALSE
ivanova	2022-02-10	22:52:11.643000	-3.5	Mcap	FALSE	FALSE
ivanova	2022-02-10	22:52:16.643000	-3.5	Myotis	FALSE	FALSE
ivanova	2022-02-10	22:53:21.335000	-3.5	Mcap	FALSE	FALSE
ivanova	2022-02-10	22:53:28.609000	-3.5	Mcap	FALSE	FALSE
ivanova	2022-02-10	22:53:33.609000	-3.5	Mmyo/bly	FALSE	FALSE
ivanova	2022-02-10	22:55:07.097000	-3.7	Mcap	FALSE	FALSE
ivanova	2022-02-10	22:56:19.442000	-3.7	Myotis	FALSE	FALSE
ivanova	2022-02-10	22:56:24.442000	-3.7	Myotis	FALSE	FALSE
ivanova	2022-02-10	22:56:29.460000	-3.7	Mcap	FALSE	FALSE
ivanova	2022-02-10	22:56:52.764000	-3.7	Mcap	FALSE	FALSE
ivanova	2022-02-10	22:58:17.902000	-3.7	Mcap	FALSE	FALSE
ivanova	2022-02-10	22:58:22.902000	-3.7	Myotis	FALSE	FALSE
ivanova	2022-02-10	22:58:27.954000	-3.7	Mcap	FALSE	FALSE
ivanova	2022-02-10	22:58:30.547000	-3.7	Myotis	FALSE	FALSE
ivanova	2022-02-10	22:59:47.847000	-3.7	Mcap	FALSE	FALSE
ivanova	2022-02-10	22:59:52.847000	-3.7	Myotis	FALSE	FALSE
ivanova	2022-02-10	23:00:13.371000	-3.7	Myotis	FALSE	FALSE
ivanova	2022-02-10	23:00:18.370000	-3.7	Mcap	FALSE	FALSE
ivanova	2022-02-10	23:00:23.379000	-3.7	Mcap	FALSE	FALSE
ivanova	2022-02-10	23:00:28.379000	-3.7	Mcap	FALSE	FALSE
ivanova	2022-02-10	23:00:33.362000	-3.7	Mcap	FALSE	FALSE
ivanova	2022-02-10	23:00:38.362000	-3.7	Mcap	FALSE	FALSE
ivanova	2022-02-10	23:00:43.371000	-3.7	Mcap	FALSE	FALSE
ivanova	2022-02-10	23:00:48.371000	-3.7	Myotis	FALSE	FALSE
ivanova	2022-02-10	23:00:53.457000	-3.7	Myotis	FALSE	FALSE
ivanova	2022-02-10	23:01:12.140000	-3.7	Mcap	FALSE	FALSE
ivanova	2022-02-10	23:04:23.570000	-3.7	Mcap	FALSE	FALSE
ivanova	2022-02-10	23:04:29.939000	-3.7	Mcap	FALSE	FALSE
ivanova	2022-02-10	23:05:04.400000	-3.8	Mmyo/bly	FALSE	FALSE
ivanova	2022-02-10	23:05:09.400000	-3.8	Myotis	FALSE	FALSE
ivanova	2022-02-10	23:05:13.406000	-3.8	Myotis	FALSE	FALSE
ivanova	2022-02-10	23:07:24.332000	-3.8	Myotis	FALSE	FALSE
ivanova	2022-02-10	23:07:29.332000	-3.8	Myotis	FALSE	FALSE
ivanova	2022-02-10	23:08:03.125000	-3.8	Mcap	FALSE	FALSE
ivanova	2022-02-10	23:08:08.125000	-3.8	Myotis	FALSE	FALSE
ivanova	2022-02-10	23:08:13.307000	-3.8	Myotis	FALSE	FALSE
ivanova	2022-02-10	23:08:46.835000	-3.8	Myotis	FALSE	FALSE
ivanova	2022-02-10	23:10:05.921000	-3.8	Mmyo/bly	FALSE	FALSE
ivanova	2022-02-10	23:10:30.454000	-3.8	Mcap	FALSE	FALSE
ivanova	2022-02-10	23:10:35.454000	-3.8	Mcap	FALSE	FALSE
ivanova	2022-02-10	23:10:40.627000	-3.8	Mcap	FALSE	FALSE
ivanova	2022-02-10	23:10:50.847000	-3.8	Mcap	FALSE	FALSE
ivanova	2022-02-10	23:11:46.563000	-3.8	Mcap	FALSE	FALSE
ivanova	2022-02-10	23:11:51.563000	-3.8	Mcap	FALSE	FALSE
ivanova	2022-02-10	23:11:56.584000	-3.8	Mmyo/bly	FALSE	FALSE
ivanova	2022-02-10	23:14:02.839000	-3.8	Myotis	FALSE	FALSE
ivanova	2022-02-10	23:14:45.990000	-3.8	Myotis	FALSE	FALSE
ivanova	2022-02-10	23:14:53.124000	-3.8	Myotis	FALSE	FALSE
ivanova	2022-02-10	23:15:30.809000	-4	Myotis	FALSE	FALSE
ivanova	2022-02-10	23:15:35.807000	-4	Myotis	FALSE	FALSE
ivanova	2022-02-10	23:15:40.823000	-4	Myotis	FALSE	FALSE
ivanova	2022-02-10	23:17:52.792000	-4	Mcap	FALSE	FALSE
ivanova	2022-02-10	23:18:08.134000	-4	Myotis	TRUE	FALSE
ivanova	2022-02-10	23:18:39.493000	-4	Myotis	FALSE	FALSE
ivanova	2022-02-10	23:18:43.939000	-4	Myotis	FALSE	FALSE
ivanova	2022-02-10	23:19:59.908000	-4	Mcap	TRUE	FALSE
ivanova	2022-02-10	23:20:10.944000	-4	Mcap	FALSE	FALSE
ivanova	2022-02-10	23:20:18.577000	-4	Mcap	FALSE	FALSE
ivanova	2022-02-10	23:20:29.277000	-4	Mcap	FALSE	FALSE
ivanova	2022-02-10	23:20:35.773000	-4	Mmyo/bly	FALSE	FALSE
ivanova	2022-02-10	23:20:40.773000	-4	Mmyo/bly	FALSE	FALSE
ivanova	2022-02-10	23:20:56.484000	-4	Mcap	FALSE	FALSE
ivanova	2022-02-10	23:21:01.484000	-4	Mcap	FALSE	FALSE
ivanova	2022-02-10	23:21:10.913000	-4	Myotis	FALSE	FALSE
ivanova	2022-02-10	23:22:36.786000	-4	Myotis	FALSE	FALSE
ivanova	2022-02-10	23:22:41.786000	-4	Mcap	FALSE	FALSE
ivanova	2022-02-10	23:22:46.828000	-4	Mcap	FALSE	FALSE
ivanova	2022-02-10	23:22:51.828000	-4	Myotis	FALSE	FALSE
ivanova	2022-02-10	23:23:18.861000	-4	Mcap	FALSE	FALSE
ivanova	2022-02-10	23:23:23.861000	-4	Mcap	FALSE	FALSE
ivanova	2022-02-10	23:24:16.204000	-4	Mcap	FALSE	FALSE
ivanova	2022-02-10	23:24:21.204000	-4	Mcap	FALSE	FALSE
ivanova	2022-02-10	23:24:26.213000	-4	Mcap	FALSE	FALSE
ivanova	2022-02-10	23:24:31.213000	-4	Mcap	FALSE	FALSE
ivanova	2022-02-10	23:24:36.317000	-4	Mcap	FALSE	FALSE
ivanova	2022-02-10	23:24:37.167000	-4	Mcap	FALSE	FALSE
ivanova	2022-02-10	23:24:42.167000	-4	Myotis	FALSE	FALSE
ivanova	2022-02-10	23:25:53.600000	-4.1	Mcap	FALSE	FALSE
ivanova	2022-02-10	23:26:41.140000	-4.1	Mcap	FALSE	FALSE
ivanova	2022-02-10	23:26:59.210000	-4.1	Mcap	FALSE	FALSE
ivanova	2022-02-10	23:27:04.208000	-4.1	Mcap	FALSE	FALSE
ivanova	2022-02-10	23:27:09.355000	-4.1	Mcap	FALSE	FALSE
ivanova	2022-02-10	23:27:20.277000	-4.1	Mcap	FALSE	FALSE
ivanova	2022-02-10	23:27:25.277000	-4.1	Myotis	FALSE	FALSE
ivanova	2022-02-10	23:27:30.346000	-4.1	Myotis	FALSE	FALSE
ivanova	2022-02-10	23:28:05.886000	-4.1	Mcap	FALSE	FALSE
ivanova	2022-02-10	23:28:10.884000	-4.1	Mcap	FALSE	FALSE
ivanova	2022-02-10	23:28:54.045000	-4.1	Mcap	FALSE	FALSE
ivanova	2022-02-10	23:28:59.643000	-4.1	Mcap	FALSE	FALSE
ivanova	2022-02-10	23:29:41.270000	-4.1	Myotis	FALSE	FALSE
ivanova	2022-02-10	23:29:46.270000	-4.1	Myotis	FALSE	FALSE
ivanova	2022-02-10	23:29:51.286000	-4.1	Myotis	FALSE	FALSE
ivanova	2022-02-10	23:29:55.341000	-4.1	Mcap	FALSE	FALSE
ivanova	2022-02-10	23:31:10.259000	-4.1	Mmyo/bly	FALSE	FALSE
ivanova	2022-02-10	23:31:10.259000	-4.1	Mcap	FALSE	FALSE
ivanova	2022-02-10	23:31:15.259000	-4.1	Mmyo/bly	FALSE	FALSE
ivanova	2022-02-10	23:31:25.631000	-4.1	Mmyo/bly	FALSE	FALSE
ivanova	2022-02-10	23:32:49.655000	-4.1	Mmyo/bly	FALSE	FALSE
ivanova	2022-02-10	23:33:28.885000	-4.1	Mmyo/bly	FALSE	FALSE
ivanova	2022-02-10	23:33:40.664000	-4.1	Mcap	FALSE	FALSE
ivanova	2022-02-10	23:33:45.664000	-4.1	Mcap	FALSE	FALSE
ivanova	2022-02-10	23:33:50.828000	-4.1	Mcap	FALSE	FALSE
ivanova	2022-02-10	23:33:57.420000	-4.1	Mcap	FALSE	FALSE
ivanova	2022-02-10	23:36:11.464000	-4.3	Mcap	FALSE	FALSE
ivanova	2022-02-10	23:36:21.611000	-4.3	Mcap	FALSE	FALSE
ivanova	2022-02-10	23:36:26.100000	-4.3	Myotis	FALSE	FALSE
ivanova	2022-02-10	23:36:30.817000	-4.3	Mcap	FALSE	FALSE
ivanova	2022-02-10	23:36:42.493000	-4.3	Mcap	FALSE	FALSE
ivanova	2022-02-10	23:36:47.493000	-4.3	Mcap	FALSE	FALSE
ivanova	2022-02-10	23:37:21.660000	-4.3	Myotis	FALSE	FALSE
ivanova	2022-02-10	23:38:07.224000	-4.3	Myotis	FALSE	FALSE
ivanova	2022-02-10	23:38:12.226000	-4.3	Myotis	FALSE	FALSE
ivanova	2022-02-10	23:38:15.567000	-4.3	Mcap	FALSE	FALSE
ivanova	2022-02-10	23:38:20.567000	-4.3	Mcap	FALSE	FALSE
ivanova	2022-02-10	23:38:25.579000	-4.3	Mcap	FALSE	FALSE
ivanova	2022-02-10	23:38:30.579000	-4.3	Myotis	FALSE	FALSE
ivanova	2022-02-10	23:38:52.682000	-4.3	Mmyo/bly	FALSE	FALSE
ivanova	2022-02-10	23:38:57.682000	-4.3	Myotis	FALSE	FALSE
ivanova	2022-02-10	23:39:07.206000	-4.3	Myotis	FALSE	FALSE
ivanova	2022-02-10	23:39:27.448000	-4.3	Myotis	FALSE	FALSE
ivanova	2022-02-10	23:40:00.244000	-4.3	Mcap	FALSE	FALSE
ivanova	2022-02-10	23:41:04.320000	-4.3	Mmyo/bly	FALSE	FALSE
ivanova	2022-02-10	23:41:11.506000	-4.3	Mcap	FALSE	FALSE
ivanova	2022-02-10	23:41:19.957000	-4.3	Mcap	FALSE	FALSE
ivanova	2022-02-10	23:41:24.957000	-4.3	Myotis	FALSE	FALSE
ivanova	2022-02-10	23:41:29.963000	-4.3	Mcap	FALSE	FALSE
ivanova	2022-02-10	23:41:34.963000	-4.3	Mcap	FALSE	FALSE
ivanova	2022-02-10	23:43:45.765000	-4.3	Mcap	FALSE	FALSE
ivanova	2022-02-10	23:43:50.765000	-4.3	Mcap	FALSE	FALSE
ivanova	2022-02-10	23:46:23.236000	-4.6	Mcap	FALSE	FALSE
ivanova	2022-02-10	23:49:49.023000	-4.6	Mmyo/bly	FALSE	FALSE
ivanova	2022-02-10	23:49:54.023000	-4.6	Mmyo/bly	FALSE	FALSE
ivanova	2022-02-10	23:50:44.618000	-4.6	Mcap	FALSE	FALSE
ivanova	2022-02-10	23:50:49.618000	-4.6	Mcap	FALSE	FALSE
ivanova	2022-02-10	23:51:06.019000	-4.6	Myotis	FALSE	FALSE
ivanova	2022-02-10	23:51:15.182000	-4.6	Myotis	FALSE	FALSE
ivanova	2022-02-10	23:51:20.181000	-4.6	Mcap	FALSE	FALSE
ivanova	2022-02-10	23:51:25.187000	-4.6	Mcap	FALSE	FALSE
ivanova	2022-02-10	23:51:30.187000	-4.6	Mcap	FALSE	FALSE
ivanova	2022-02-10	23:51:35.298000	-4.6	Mcap	FALSE	FALSE
ivanova	2022-02-10	23:51:39.530000	-4.6	Mcap	FALSE	FALSE
ivanova	2022-02-10	23:52:22.507000	-4.6	Mmyo/bly	FALSE	FALSE
ivanova	2022-02-10	23:52:47.875000	-4.6	Myotis	TRUE	FALSE
ivanova	2022-02-10	23:52:52.875000	-4.6	Mmyo/bly	FALSE	FALSE
ivanova	2022-02-10	23:53:54.131000	-4.6	Mcap	FALSE	FALSE
ivanova	2022-02-10	23:54:04.250000	-4.6	Mcap	FALSE	FALSE
ivanova	2022-02-10	23:54:37.884000	-4.6	Mmyo/bly	FALSE	FALSE
ivanova	2022-02-10	23:55:26.172000	-4.6	Mmyo/bly	FALSE	FALSE
ivanova	2022-02-10	23:55:31.172000	-4.6	Mcap	FALSE	FALSE
ivanova	2022-02-10	23:55:36.316000	-4.6	Mcap	FALSE	FALSE
ivanova	2022-02-10	23:55:36.316000	-4.6	Mmyo/bly	FALSE	FALSE
ivanova	2022-02-10	23:55:41.316000	-4.6	Mcap	FALSE	FALSE
ivanova	2022-02-10	23:57:14.785000	-4.6	Mmyo/bly	FALSE	FALSE
ivanova	2022-02-10	23:57:19.785000	-4.6	Mmyo/bly	FALSE	FALSE
ivanova	2022-02-10	23:57:24.792000	-4.6	Mmyo/bly	FALSE	FALSE
ivanova	2022-02-10	23:57:29.792000	-4.6	Mcap	FALSE	FALSE
ivanova	2022-02-10	23:57:34.886000	-4.6	Mcap	FALSE	FALSE
ivanova	2022-02-10	23:57:39.886000	-4.6	Mmyo/bly	FALSE	FALSE
ivanova	2022-02-10	23:57:45.057000	-4.6	Mcap	FALSE	FALSE
ivanova	2022-02-10	23:57:50.057000	-4.6	Mcap	FALSE	FALSE
ivanova	2022-02-10	23:59:05.827000	-4.6	Mmyo/bly	FALSE	FALSE
ivanova	2022-02-11	00:00:08.910000	-4.6	Mcap	FALSE	FALSE
ivanova	2022-02-11	00:00:13.910000	-4.6	Mmyo/bly	FALSE	FALSE
ivanova	2022-02-11	00:00:18.917000	-4.6	Mmyo/bly	TRUE	FALSE
ivanova	2022-02-11	00:00:23.917000	-4.6	Mmyo/bly	FALSE	FALSE
ivanova	2022-02-11	00:00:29.012000	-4.6	Mcap	FALSE	FALSE
ivanova	2022-02-11	00:00:41.792000	-4.6	Mcap	FALSE	FALSE
ivanova	2022-02-11	00:00:46.792000	-4.6	Mcap	FALSE	FALSE
ivanova	2022-02-11	00:00:51.801000	-4.6	Mcap	FALSE	FALSE
ivanova	2022-02-11	00:00:56.801000	-4.6	Mcap	FALSE	FALSE
ivanova	2022-02-11	00:01:01.938000	-4.6	Myotis	TRUE	FALSE
ivanova	2022-02-11	00:02:09.163000	-4.6	Myotis	FALSE	FALSE
ivanova	2022-02-11	00:02:27.277000	-4.6	Mcap	FALSE	FALSE
ivanova	2022-02-11	00:02:29.617000	-4.6	Mcap	FALSE	FALSE
ivanova	2022-02-11	00:02:34.615000	-4.6	Mcap	FALSE	FALSE
ivanova	2022-02-11	00:02:39.634000	-4.6	Myotis	FALSE	FALSE
ivanova	2022-02-11	00:03:26.312000	-4.6	Myotis	FALSE	FALSE
ivanova	2022-02-11	00:04:10.278000	-4.6	Mcap	FALSE	FALSE
ivanova	2022-02-11	00:04:15.278000	-4.6	Mcap	FALSE	FALSE
ivanova	2022-02-11	00:04:20.286000	-4.6	Mcap	FALSE	FALSE
ivanova	2022-02-11	00:04:25.286000	-4.6	Myotis	TRUE	FALSE
ivanova	2022-02-11	00:04:30.390000	-4.6	Mcap	FALSE	FALSE
ivanova	2022-02-11	00:04:33.795000	-4.6	Mmyo/bly	TRUE	FALSE
ivanova	2022-02-11	00:04:56.527000	-4.6	Mmyo/bly	TRUE	FALSE
ivanova	2022-02-11	00:05:01.526000	-4.7	Myotis	TRUE	FALSE
ivanova	2022-02-11	00:05:32.237000	-4.7	Mcap	FALSE	FALSE
ivanova	2022-02-11	00:05:37.237000	-4.7	Myotis	FALSE	FALSE
ivanova	2022-02-11	00:05:42.405000	-4.7	Myotis	FALSE	FALSE
ivanova	2022-02-11	00:05:51.792000	-4.7	Mcap	FALSE	FALSE
ivanova	2022-02-11	00:05:56.792000	-4.7	Mcap	FALSE	FALSE
ivanova	2022-02-11	00:06:01.959000	-4.7	Myotis	TRUE	FALSE
ivanova	2022-02-11	00:06:09.909000	-4.7	Mcap	FALSE	FALSE
ivanova	2022-02-11	00:06:14.909000	-4.7	Mmyo/bly	FALSE	FALSE
ivanova	2022-02-11	00:07:47.917000	-4.7	Mcap	FALSE	FALSE
ivanova	2022-02-11	00:07:52.258000	-4.7	Mcap	FALSE	FALSE
ivanova	2022-02-11	00:07:57.258000	-4.7	Mcap	FALSE	FALSE
ivanova	2022-02-11	00:09:18.128000	-4.7	Myotis	FALSE	FALSE
ivanova	2022-02-11	00:09:25.608000	-4.7	Mcap	FALSE	FALSE
ivanova	2022-02-11	00:10:38.719000	-4.7	Mcap	FALSE	FALSE
ivanova	2022-02-11	00:10:55.100000	-4.7	Mcap	FALSE	FALSE
ivanova	2022-02-11	00:11:04.844000	-4.7	Mmyo/bly	FALSE	FALSE
ivanova	2022-02-11	00:11:09.843000	-4.7	Mmyo/bly	FALSE	FALSE
ivanova	2022-02-11	00:11:14.852000	-4.7	Mmyo/bly	FALSE	FALSE
ivanova	2022-02-11	00:11:19.852000	-4.7	Mmyo/bly	FALSE	FALSE
ivanova	2022-02-11	00:11:24.838000	-4.7	Myotis	FALSE	FALSE
ivanova	2022-02-11	00:11:29.838000	-4.7	Myotis	FALSE	FALSE
ivanova	2022-02-11	00:11:29.838000	-4.7	Myotis	FALSE	FALSE
ivanova	2022-02-11	00:11:34.948000	-4.7	Mmyo/bly	FALSE	FALSE
ivanova	2022-02-11	00:11:39.948000	-4.7	Mmyo/bly	FALSE	FALSE
ivanova	2022-02-11	00:13:28.036000	-4.7	Mmyo/bly	TRUE	FALSE
ivanova	2022-02-11	00:13:33.036000	-4.7	Mcap	TRUE	FALSE
ivanova	2022-02-11	00:13:33.036000	-4.7	Mmyo/bly	FALSE	FALSE
ivanova	2022-02-11	00:13:38.173000	-4.7	Mcap	FALSE	FALSE
ivanova	2022-02-11	00:14:13.567000	-4.7	Mmyo/bly	FALSE	FALSE
ivanova	2022-02-11	00:14:18.567000	-4.7	Mmyo/bly	FALSE	FALSE
ivanova	2022-02-11	00:14:23.571000	-4.7	Myotis	FALSE	FALSE
ivanova	2022-02-11	00:14:23.571000	-4.7	Mmyo/bly	FALSE	FALSE
ivanova	2022-02-11	00:14:28.571000	-4.7	Mmyo/bly	TRUE	FALSE
ivanova	2022-02-11	00:14:28.571000	-4.7	Mcap	FALSE	FALSE
ivanova	2022-02-11	00:14:38.063000	-4.7	Myotis	FALSE	FALSE
ivanova	2022-02-11	00:14:43.063000	-4.7	Mcap	FALSE	FALSE
ivanova	2022-02-11	00:14:48.219000	-4.7	Mmyo/bly	FALSE	FALSE
ivanova	2022-02-11	00:14:58.067000	-4.7	Myotis	FALSE	FALSE
ivanova	2022-02-11	00:16:02.032000	-4.7	Mmyo/bly	FALSE	FALSE
ivanova	2022-02-11	00:16:51.487000	-4.7	Myotis	FALSE	FALSE
ivanova	2022-02-11	00:16:56.487000	-4.7	Mcap	FALSE	FALSE
ivanova	2022-02-11	00:17:01.497000	-4.7	Mcap	FALSE	FALSE
ivanova	2022-02-11	00:17:06.496000	-4.7	Mcap	FALSE	FALSE
ivanova	2022-02-11	00:17:11.480000	-4.7	Mcap	TRUE	FALSE
ivanova	2022-02-11	00:17:16.480000	-4.7	Mcap	TRUE	FALSE
ivanova	2022-02-11	00:17:21.492000	-4.7	Myotis	TRUE	FALSE
ivanova	2022-02-11	00:17:26.492000	-4.7	Myotis	FALSE	FALSE
ivanova	2022-02-11	00:17:31.500000	-4.7	Mcap	FALSE	FALSE
ivanova	2022-02-11	00:17:36.500000	-4.7	Mcap	TRUE	FALSE
ivanova	2022-02-11	00:17:41.679000	-4.7	Mcap	TRUE	FALSE
ivanova	2022-02-11	00:18:00.961000	-4.7	Myotis	FALSE	FALSE
ivanova	2022-02-11	00:18:05.961000	-4.7	Mcap	FALSE	FALSE
ivanova	2022-02-11	00:18:11.016000	-4.7	Mmyo/bly	FALSE	FALSE
ivanova	2022-02-11	00:18:32.374000	-4.7	Myotis	FALSE	FALSE
ivanova	2022-02-11	00:18:37.374000	-4.7	Myotis	FALSE	FALSE
ivanova	2022-02-11	00:18:43.167000	-4.7	Myotis	FALSE	FALSE
ivanova	2022-02-11	00:18:59.722000	-4.7	Myotis	FALSE	FALSE
ivanova	2022-02-11	00:19:04.722000	-4.7	Mmyo/bly	FALSE	FALSE
ivanova	2022-02-11	00:19:12.894000	-4.7	Mcap	TRUE	FALSE
ivanova	2022-02-11	00:19:38.725000	-4.7	Mcap	FALSE	FALSE
ivanova	2022-02-11	00:21:15.028000	-4.7	Mmyo/bly	FALSE	FALSE
ivanova	2022-02-11	00:21:20.027000	-4.7	Mcap	FALSE	FALSE
ivanova	2022-02-11	00:22:40.618000	-4.7	Mcap	FALSE	FALSE
ivanova	2022-02-11	00:22:45.618000	-4.7	Mcap	FALSE	FALSE
ivanova	2022-02-11	00:22:50.621000	-4.7	Mcap	FALSE	FALSE
ivanova	2022-02-11	00:22:55.621000	-4.7	Myotis	FALSE	FALSE
ivanova	2022-02-11	00:23:48.320000	-4.7	Mmyo/bly	FALSE	FALSE
ivanova	2022-02-11	00:23:53.320000	-4.7	Myotis	FALSE	FALSE
ivanova	2022-02-11	00:24:11.605000	-4.7	Myotis	TRUE	FALSE
ivanova	2022-02-11	00:24:11.605000	-4.7	Myotis	FALSE	FALSE
ivanova	2022-02-11	00:24:16.605000	-4.7	Myotis	FALSE	FALSE
ivanova	2022-02-11	00:24:21.725000	-4.7	Mcap	FALSE	FALSE
ivanova	2022-02-11	00:24:26.725000	-4.7	Mmyo/bly	FALSE	FALSE
ivanova	2022-02-11	00:24:30.843000	-4.7	Myotis	FALSE	FALSE
ivanova	2022-02-11	00:25:24.143000	-4.7	Mcap	FALSE	FALSE
ivanova	2022-02-11	00:25:29.143000	-4.7	Mmyo/bly	FALSE	FALSE
ivanova	2022-02-11	00:26:01.852000	-4.7	Mcap	FALSE	FALSE
ivanova	2022-02-11	00:26:06.852000	-4.7	Mcap	FALSE	FALSE
ivanova	2022-02-11	00:26:11.916000	-4.7	Mcap	FALSE	FALSE
ivanova	2022-02-11	00:26:20.422000	-4.7	Mcap	FALSE	FALSE
ivanova	2022-02-11	00:26:25.422000	-4.7	Mcap	FALSE	FALSE
ivanova	2022-02-11	00:26:30.428000	-4.7	Myotis	FALSE	FALSE
ivanova	2022-02-11	00:26:35.429000	-4.7	Myotis	FALSE	FALSE
ivanova	2022-02-11	00:26:40.439000	-4.7	Myotis	FALSE	FALSE
ivanova	2022-02-11	00:26:45.439000	-4.7	Mcap	FALSE	FALSE
ivanova	2022-02-11	00:28:05.562000	-4.7	Mcap	TRUE	FALSE
ivanova	2022-02-11	00:28:10.561000	-4.7	Mcap	FALSE	FALSE
ivanova	2022-02-11	00:28:32.606000	-4.7	Mcap	FALSE	FALSE
ivanova	2022-02-11	00:28:37.606000	-4.7	Myotis	FALSE	FALSE
ivanova	2022-02-11	00:28:42.740000	-4.7	Mmyo/bly	FALSE	FALSE
ivanova	2022-02-11	00:29:15.266000	-4.7	Myotis	FALSE	FALSE
ivanova	2022-02-11	00:30:27.167000	-4.7	Myotis	FALSE	FALSE
ivanova	2022-02-11	00:30:32.167000	-4.7	Mmyo/bly	FALSE	FALSE
ivanova	2022-02-11	00:30:43.816000	-4.7	Myotis	FALSE	FALSE
ivanova	2022-02-11	00:30:56.722000	-4.7	Mcap	FALSE	FALSE
ivanova	2022-02-11	00:31:01.722000	-4.7	Myotis	FALSE	FALSE
ivanova	2022-02-11	00:31:06.730000	-4.7	Mcap	FALSE	FALSE
ivanova	2022-02-11	00:31:11.730000	-4.7	Mcap	FALSE	FALSE
ivanova	2022-02-11	00:31:16.713000	-4.7	Mmyo/bly	FALSE	FALSE
ivanova	2022-02-11	00:31:21.713000	-4.7	Myotis	FALSE	FALSE
ivanova	2022-02-11	00:31:26.722000	-4.7	Mcap	FALSE	FALSE
ivanova	2022-02-11	00:31:31.722000	-4.7	Mcap	FALSE	FALSE
ivanova	2022-02-11	00:31:36.734000	-4.7	Myotis	FALSE	FALSE
ivanova	2022-02-11	00:31:41.734000	-4.7	Mcap	FALSE	FALSE
ivanova	2022-02-11	00:31:46.719000	-4.7	Myotis	FALSE	FALSE
ivanova	2022-02-11	00:31:51.719000	-4.7	Mmyo/bly	FALSE	FALSE
ivanova	2022-02-11	00:31:56.777000	-4.7	Myotis	FALSE	FALSE
ivanova	2022-02-11	00:33:26.515000	-4.7	Mcap	FALSE	FALSE
ivanova	2022-02-11	00:34:00.903000	-4.7	Mmyo/bly	FALSE	FALSE
ivanova	2022-02-11	00:34:05.902000	-4.7	Myotis	FALSE	FALSE
ivanova	2022-02-11	00:34:10.910000	-4.7	Myotis	FALSE	FALSE
ivanova	2022-02-11	00:34:15.910000	-4.7	Mcap	FALSE	FALSE
ivanova	2022-02-11	00:34:20.893000	-4.7	Mcap	TRUE	FALSE
ivanova	2022-02-11	00:34:25.893000	-4.7	Myotis	FALSE	FALSE
ivanova	2022-02-11	00:34:31.004000	-4.7	Mcap	FALSE	FALSE
ivanova	2022-02-11	00:34:36.005000	-4.7	Mcap	FALSE	FALSE
ivanova	2022-02-11	00:34:39.206000	-4.7	Mcap	FALSE	FALSE
ivanova	2022-02-11	00:34:44.206000	-4.7	Mmyo/bly	FALSE	FALSE
ivanova	2022-02-11	00:34:58.225000	-4.7	Mcap	FALSE	FALSE
ivanova	2022-02-11	00:35:03.225000	-4.9	Mcap	FALSE	FALSE
ivanova	2022-02-11	00:35:08.394000	-4.9	Mcap	FALSE	FALSE
ivanova	2022-02-11	00:35:16.567000	-4.9	Mmyo/bly	FALSE	FALSE
ivanova	2022-02-11	00:35:21.567000	-4.9	Mcap	FALSE	FALSE
ivanova	2022-02-11	00:35:26.707000	-4.9	Myotis	FALSE	FALSE
ivanova	2022-02-11	00:35:36.012000	-4.9	Myotis	FALSE	FALSE
ivanova	2022-02-11	00:35:41.012000	-4.9	Myotis	FALSE	FALSE
ivanova	2022-02-11	00:35:46.079000	-4.9	Myotis	FALSE	FALSE
ivanova	2022-02-11	00:35:54.750000	-4.9	Myotis	FALSE	FALSE
ivanova	2022-02-11	00:35:57.661000	-4.9	Mcap	FALSE	FALSE
ivanova	2022-02-11	00:36:30.347000	-4.9	Myotis	FALSE	FALSE
ivanova	2022-02-11	00:36:35.347000	-4.9	Myotis	FALSE	FALSE
ivanova	2022-02-11	00:36:39.118000	-4.9	Mcap	FALSE	FALSE
ivanova	2022-02-11	00:36:44.118000	-4.9	Myotis	FALSE	FALSE
ivanova	2022-02-11	00:36:49.158000	-4.9	Myotis	FALSE	FALSE
ivanova	2022-02-11	00:37:20.431000	-4.9	Mmyo/bly	FALSE	FALSE
ivanova	2022-02-11	00:37:26.140000	-4.9	Mmyo/bly	TRUE	FALSE
ivanova	2022-02-11	00:37:31.140000	-4.9	Mcap	FALSE	FALSE
ivanova	2022-02-11	00:37:36.259000	-4.9	Mcap	FALSE	FALSE
ivanova	2022-02-11	00:38:26.184000	-4.9	Myotis	TRUE	FALSE
ivanova	2022-02-11	00:38:31.184000	-4.9	Myotis	FALSE	FALSE
ivanova	2022-02-11	00:38:36.195000	-4.9	Mcap	FALSE	FALSE
ivanova	2022-02-11	00:38:41.195000	-4.9	Myotis	FALSE	FALSE
ivanova	2022-02-11	00:38:46.176000	-4.9	Mcap	FALSE	FALSE
ivanova	2022-02-11	00:38:51.176000	-4.9	Mcap	FALSE	FALSE
ivanova	2022-02-11	00:38:56.188000	-4.9	Myotis	TRUE	FALSE
ivanova	2022-02-11	00:39:01.187000	-4.9	Mcap	FALSE	FALSE
ivanova	2022-02-11	00:39:06.208000	-4.9	Mcap	FALSE	FALSE
ivanova	2022-02-11	00:39:11.208000	-4.9	Mcap	FALSE	FALSE
ivanova	2022-02-11	00:39:16.355000	-4.9	Myotis	FALSE	FALSE
ivanova	2022-02-11	00:39:46.945000	-4.9	Mcap	FALSE	FALSE
ivanova	2022-02-11	00:39:51.615000	-4.9	Mcap	FALSE	FALSE
ivanova	2022-02-11	00:39:58.472000	-4.9	Mcap	FALSE	FALSE
ivanova	2022-02-11	00:40:03.472000	-4.9	Mcap	FALSE	FALSE
ivanova	2022-02-11	00:40:08.490000	-4.9	Mcap	FALSE	FALSE
ivanova	2022-02-11	00:40:13.490000	-4.9	Mcap	FALSE	FALSE
ivanova	2022-02-11	00:40:21.352000	-4.9	Mcap	FALSE	FALSE
ivanova	2022-02-11	00:40:26.352000	-4.9	Mcap	FALSE	FALSE
ivanova	2022-02-11	00:40:31.417000	-4.9	Mcap	FALSE	FALSE
ivanova	2022-02-11	00:40:36.417000	-4.9	Mmyo/bly	FALSE	FALSE
ivanova	2022-02-11	00:41:35.750000	-4.9	Mmyo/bly	FALSE	FALSE
ivanova	2022-02-11	00:41:40.750000	-4.9	Mmyo/bly	FALSE	FALSE
ivanova	2022-02-11	00:41:52.530000	-4.9	Mcap	FALSE	FALSE
ivanova	2022-02-11	00:41:57.530000	-4.9	Mcap	FALSE	FALSE
ivanova	2022-02-11	00:42:02.084000	-4.9	Myotis	FALSE	FALSE
ivanova	2022-02-11	00:42:07.083000	-4.9	Mcap	TRUE	FALSE
ivanova	2022-02-11	00:42:14.028000	-4.9	Mcap	FALSE	FALSE
ivanova	2022-02-11	00:42:43.710000	-4.9	Myotis	FALSE	FALSE
ivanova	2022-02-11	00:42:48.710000	-4.9	Mcap	FALSE	FALSE
ivanova	2022-02-11	00:42:53.719000	-4.9	Mcap	FALSE	FALSE
ivanova	2022-02-11	00:42:58.719000	-4.9	Myotis	FALSE	FALSE
ivanova	2022-02-11	00:43:03.794000	-4.9	Mcap	FALSE	FALSE
ivanova	2022-02-11	00:43:22.754000	-4.9	Mcap	FALSE	FALSE
ivanova	2022-02-11	00:43:27.754000	-4.9	Myotis	FALSE	FALSE
ivanova	2022-02-11	00:43:32.899000	-4.9	Mcap	FALSE	FALSE
ivanova	2022-02-11	00:43:44.612000	-4.9	Myotis	FALSE	FALSE
ivanova	2022-02-11	00:43:49.612000	-4.9	Myotis	FALSE	FALSE
ivanova	2022-02-11	00:43:54.667000	-4.9	Mcap	TRUE	FALSE
ivanova	2022-02-11	00:44:12.817000	-4.9	Myotis	FALSE	FALSE
ivanova	2022-02-11	00:44:17.817000	-4.9	Mcap	FALSE	FALSE
ivanova	2022-02-11	00:44:22.939000	-4.9	Myotis	FALSE	FALSE
ivanova	2022-02-11	00:44:46.399000	-4.9	Mmyo/bly	FALSE	FALSE
ivanova	2022-02-11	00:44:51.399000	-4.9	Myotis	FALSE	FALSE
ivanova	2022-02-11	00:45:18.169000	-5	Mmyo/bly	FALSE	FALSE
ivanova	2022-02-11	00:45:23.169000	-5	Myotis	FALSE	FALSE
ivanova	2022-02-11	00:45:54.484000	-5	Mcap	FALSE	FALSE
ivanova	2022-02-11	00:45:59.484000	-5	Mcap	FALSE	FALSE
ivanova	2022-02-11	00:46:09.797000	-5	Myotis	FALSE	FALSE
ivanova	2022-02-11	00:46:14.797000	-5	Myotis	FALSE	FALSE
ivanova	2022-02-11	00:46:19.838000	-5	Myotis	FALSE	FALSE
ivanova	2022-02-11	00:46:42.362000	-5	Myotis	FALSE	FALSE
ivanova	2022-02-11	00:46:47.362000	-5	Mmyo/bly	FALSE	FALSE
ivanova	2022-02-11	00:48:19.969000	-5	Mmyo/bly	TRUE	FALSE
ivanova	2022-02-11	00:48:24.969000	-5	Myotis	FALSE	FALSE
ivanova	2022-02-11	00:48:35.493000	-5	Mcap	FALSE	FALSE
ivanova	2022-02-11	00:48:40.493000	-5	Mcap	FALSE	FALSE
ivanova	2022-02-11	00:48:45.500000	-5	Mcap	FALSE	FALSE
ivanova	2022-02-11	00:48:50.500000	-5	Myotis	FALSE	FALSE
ivanova	2022-02-11	00:49:32.715000	-5	Mcap	FALSE	FALSE
ivanova	2022-02-11	00:49:37.715000	-5	Mcap	FALSE	FALSE
ivanova	2022-02-11	00:49:42.734000	-5	Mcap	FALSE	FALSE
ivanova	2022-02-11	00:50:09.945000	-5	Myotis	FALSE	FALSE
ivanova	2022-02-11	00:50:14.945000	-5	Mcap	FALSE	FALSE
ivanova	2022-02-11	00:50:20.007000	-5	Myotis	FALSE	FALSE
ivanova	2022-02-11	00:50:30.489000	-5	Mcap	FALSE	FALSE
ivanova	2022-02-11	00:50:35.487000	-5	Mcap	FALSE	FALSE
ivanova	2022-02-11	00:50:40.496000	-5	Myotis	FALSE	FALSE
ivanova	2022-02-11	00:50:45.496000	-5	Myotis	FALSE	FALSE
ivanova	2022-02-11	00:50:50.481000	-5	Mcap	FALSE	FALSE
ivanova	2022-02-11	00:50:55.481000	-5	Mmyo/bly	FALSE	FALSE
ivanova	2022-02-11	00:51:00.653000	-5	Mmyo/bly	FALSE	FALSE
ivanova	2022-02-11	00:52:23.202000	-5	Mcap	FALSE	FALSE
ivanova	2022-02-11	00:52:36.103000	-5	Mmyo/bly	FALSE	FALSE
ivanova	2022-02-11	00:52:48.457000	-5	Mcap	FALSE	FALSE
ivanova	2022-02-11	00:52:53.457000	-5	Mcap	FALSE	FALSE
ivanova	2022-02-11	00:52:58.661000	-5	Mcap	FALSE	FALSE
ivanova	2022-02-11	00:53:00.296000	-5	Mmyo/bly	FALSE	FALSE
ivanova	2022-02-11	00:53:18.045000	-5	Myotis	FALSE	FALSE
ivanova	2022-02-11	00:53:41.688000	-5	Mcap	FALSE	FALSE
ivanova	2022-02-11	00:53:46.688000	-5	Mcap	FALSE	FALSE
ivanova	2022-02-11	00:53:51.695000	-5	Mcap	FALSE	FALSE
ivanova	2022-02-11	00:53:56.695000	-5	Myotis	FALSE	FALSE
ivanova	2022-02-11	00:54:01.852000	-5	Mcap	FALSE	FALSE
ivanova	2022-02-11	00:55:57.103000	-5.2	Myotis	FALSE	FALSE
ivanova	2022-02-11	00:57:21.222000	-5.2	Mcap	FALSE	FALSE
ivanova	2022-02-11	00:57:26.222000	-5.2	Myotis	FALSE	FALSE
ivanova	2022-02-11	00:57:31.271000	-5.2	Myotis	FALSE	FALSE
ivanova	2022-02-11	00:58:11.313000	-5.2	Myotis	FALSE	FALSE
ivanova	2022-02-11	00:58:16.312000	-5.2	Myotis	FALSE	FALSE
ivanova	2022-02-11	00:58:45.862000	-5.2	Myotis	FALSE	FALSE
ivanova	2022-02-11	00:58:54.570000	-5.2	Myotis	FALSE	FALSE
ivanova	2022-02-11	00:58:59.570000	-5.2	Myotis	FALSE	FALSE
ivanova	2022-02-11	01:00:17.637000	-5.2	Mcap	FALSE	FALSE
ivanova	2022-02-11	01:00:52.725000	-5.2	Myotis	FALSE	FALSE
ivanova	2022-02-11	01:00:55.265000	-5.2	Mcap	FALSE	FALSE
ivanova	2022-02-11	01:01:56.219000	-5.2	Myotis	FALSE	FALSE
ivanova	2022-02-11	01:03:22.533000	-5.2	Myotis	FALSE	FALSE
ivanova	2022-02-11	01:05:03.363000	-5.3	Myotis	FALSE	FALSE
ivanova	2022-02-11	01:05:08.364000	-5.3	Mcap	FALSE	FALSE
ivanova	2022-02-11	01:05:32.862000	-5.3	Mcap	FALSE	FALSE
ivanova	2022-02-11	01:06:16.379000	-5.3	Mcap	FALSE	FALSE
ivanova	2022-02-11	01:06:21.379000	-5.3	Myotis	FALSE	FALSE
ivanova	2022-02-11	01:06:26.390000	-5.3	Myotis	FALSE	FALSE
ivanova	2022-02-11	01:07:13.884000	-5.3	Mcap	TRUE	FALSE
ivanova	2022-02-11	01:07:16.306000	-5.3	Mcap	FALSE	FALSE
ivanova	2022-02-11	01:07:21.306000	-5.3	Mcap	FALSE	FALSE
ivanova	2022-02-11	01:08:43.704000	-5.3	Myotis	FALSE	FALSE
ivanova	2022-02-11	01:08:48.704000	-5.3	Myotis	FALSE	FALSE
ivanova	2022-02-11	01:08:53.850000	-5.3	Myotis	TRUE	FALSE
ivanova	2022-02-11	01:09:45.908000	-5.3	Myotis	FALSE	FALSE
ivanova	2022-02-11	01:11:36.917000	-5.3	Mmyo/bly	TRUE	FALSE
ivanova	2022-02-11	01:11:41.917000	-5.3	Mcap	FALSE	FALSE
ivanova	2022-02-11	01:11:46.926000	-5.3	Mcap	FALSE	FALSE
ivanova	2022-02-11	01:11:51.926000	-5.3	Mmyo/bly	FALSE	FALSE
ivanova	2022-02-11	01:11:57.085000	-5.3	Mmyo/bly	FALSE	FALSE
ivanova	2022-02-11	01:12:12.118000	-5.3	Mcap	FALSE	FALSE
ivanova	2022-02-11	01:12:17.117000	-5.3	Mcap	FALSE	FALSE
ivanova	2022-02-11	01:12:22.135000	-5.3	Myotis	FALSE	FALSE
ivanova	2022-02-11	01:13:13.028000	-5.3	Myotis	FALSE	FALSE
ivanova	2022-02-11	01:13:19.085000	-5.3	Mcap	FALSE	FALSE
ivanova	2022-02-11	01:13:24.085000	-5.3	Myotis	FALSE	FALSE
ivanova	2022-02-11	01:13:28.213000	-5.3	Mcap	FALSE	FALSE
ivanova	2022-02-11	01:16:07.040000	-5.5	Mcap	FALSE	FALSE
ivanova	2022-02-11	01:16:12.038000	-5.5	Mcap	FALSE	FALSE
ivanova	2022-02-11	01:16:17.146000	-5.5	Myotis	FALSE	FALSE
ivanova	2022-02-11	01:17:17.942000	-5.5	Mcap	FALSE	FALSE
ivanova	2022-02-11	01:17:22.942000	-5.5	Mcap	FALSE	FALSE
ivanova	2022-02-11	01:17:27.986000	-5.5	Myotis	FALSE	FALSE
ivanova	2022-02-11	01:17:32.975000	-5.5	Mcap	FALSE	FALSE
ivanova	2022-02-11	01:20:03.419000	-5.5	Myotis	FALSE	FALSE
ivanova	2022-02-11	01:20:42.307000	-5.5	Mcap	FALSE	FALSE
ivanova	2022-02-11	01:20:47.307000	-5.5	Myotis	FALSE	FALSE
ivanova	2022-02-11	01:21:00.442000	-5.5	Myotis	FALSE	FALSE
ivanova	2022-02-11	01:21:05.442000	-5.5	Mcap	FALSE	FALSE
ivanova	2022-02-11	01:21:10.448000	-5.5	Mcap	FALSE	FALSE
ivanova	2022-02-11	01:21:15.448000	-5.5	Mcap	FALSE	FALSE
ivanova	2022-02-11	01:21:20.620000	-5.5	Mcap	FALSE	FALSE
ivanova	2022-02-11	01:21:25.620000	-5.5	Mcap	FALSE	FALSE
ivanova	2022-02-11	01:23:15.564000	-5.5	Mmyo/bly	FALSE	FALSE
ivanova	2022-02-11	01:23:21.620000	-5.5	Myotis	FALSE	FALSE
ivanova	2022-02-11	01:23:36.003000	-5.5	Myotis	FALSE	FALSE
ivanova	2022-02-11	01:23:39.783000	-5.5	Mcap	FALSE	FALSE
ivanova	2022-02-11	01:23:59.042000	-5.5	Mcap	FALSE	FALSE
ivanova	2022-02-11	01:24:03.714000	-5.5	Mcap	FALSE	FALSE
ivanova	2022-02-11	01:24:08.714000	-5.5	Mcap	FALSE	FALSE
ivanova	2022-02-11	01:24:13.723000	-5.5	Mcap	FALSE	FALSE
ivanova	2022-02-11	01:24:18.722000	-5.5	Mcap	FALSE	FALSE
ivanova	2022-02-11	01:24:23.850000	-5.5	Mcap	FALSE	FALSE
ivanova	2022-02-11	01:24:38.801000	-5.5	Myotis	FALSE	FALSE
ivanova	2022-02-11	01:24:43.801000	-5.5	Mcap	FALSE	FALSE
ivanova	2022-02-11	01:24:48.807000	-5.5	Mcap	FALSE	FALSE
ivanova	2022-02-11	01:24:53.807000	-5.5	Mcap	TRUE	FALSE
ivanova	2022-02-11	01:24:58.792000	-5.5	Mcap	TRUE	FALSE
ivanova	2022-02-11	01:25:03.790000	-5.6	Mcap	FALSE	FALSE
ivanova	2022-02-11	01:25:08.833000	-5.6	Mcap	FALSE	FALSE
ivanova	2022-02-11	01:25:27.227000	-5.6	Mcap	FALSE	FALSE
ivanova	2022-02-11	01:25:32.225000	-5.6	Mcap	FALSE	FALSE
ivanova	2022-02-11	01:25:37.320000	-5.6	Mcap	FALSE	FALSE
ivanova	2022-02-11	01:25:55.981000	-5.6	Myotis	FALSE	FALSE
ivanova	2022-02-11	01:26:00.981000	-5.6	Mcap	FALSE	FALSE
ivanova	2022-02-11	01:26:05.988000	-5.6	Mcap	FALSE	FALSE
ivanova	2022-02-11	01:26:10.987000	-5.6	Mcap	FALSE	FALSE
ivanova	2022-02-11	01:26:16.041000	-5.6	Mcap	FALSE	FALSE
ivanova	2022-02-11	01:26:21.041000	-5.6	Mcap	FALSE	FALSE
ivanova	2022-02-11	01:26:24.640000	-5.6	Mcap	FALSE	FALSE
ivanova	2022-02-11	01:26:29.640000	-5.6	Mcap	FALSE	FALSE
ivanova	2022-02-11	01:26:34.652000	-5.6	Mcap	TRUE	FALSE
ivanova	2022-02-11	01:26:39.652000	-5.6	Mcap	FALSE	FALSE
ivanova	2022-02-11	01:26:44.710000	-5.6	Mcap	FALSE	FALSE
ivanova	2022-02-11	01:26:49.710000	-5.6	Mcap	FALSE	FALSE
ivanova	2022-02-11	01:26:52.109000	-5.6	Mcap	FALSE	FALSE
ivanova	2022-02-11	01:26:57.192000	-5.6	Myotis	FALSE	FALSE
ivanova	2022-02-11	01:27:43.557000	-5.6	Mcap	FALSE	FALSE
ivanova	2022-02-11	01:27:48.557000	-5.6	Mcap	FALSE	FALSE
ivanova	2022-02-11	01:27:53.700000	-5.6	Mcap	FALSE	FALSE
ivanova	2022-02-11	01:27:58.700000	-5.6	Mcap	FALSE	FALSE
ivanova	2022-02-11	01:29:11.875000	-5.6	Mmyo/bly	FALSE	FALSE
ivanova	2022-02-11	01:29:14.297000	-5.6	Mmyo/bly	FALSE	FALSE
ivanova	2022-02-11	01:29:19.297000	-5.6	Mcap	FALSE	FALSE
ivanova	2022-02-11	01:29:24.463000	-5.6	Mcap	FALSE	FALSE
ivanova	2022-02-11	01:30:23.422000	-5.6	Mcap	TRUE	FALSE
ivanova	2022-02-11	01:30:30.030000	-5.6	Mcap	FALSE	FALSE
ivanova	2022-02-11	01:30:36.191000	-5.6	Mcap	FALSE	FALSE
ivanova	2022-02-11	01:30:50.508000	-5.6	Mcap	FALSE	FALSE
ivanova	2022-02-11	01:30:55.515000	-5.6	Mcap	FALSE	FALSE
ivanova	2022-02-11	01:31:00.515000	-5.6	Mcap	TRUE	FALSE
ivanova	2022-02-11	01:31:05.666000	-5.6	Mcap	TRUE	FALSE
ivanova	2022-02-11	01:32:46.896000	-5.6	Mmyo/bly	TRUE	FALSE
ivanova	2022-02-11	01:33:54.225000	-5.6	Mcap	FALSE	FALSE
ivanova	2022-02-11	01:33:59.225000	-5.6	Myotis	FALSE	FALSE
ivanova	2022-02-11	01:34:03.964000	-5.6	Mmyo/bly	FALSE	FALSE
ivanova	2022-02-11	01:34:11.326000	-5.6	Mcap	FALSE	FALSE
ivanova	2022-02-11	01:34:16.327000	-5.6	Myotis	FALSE	FALSE
ivanova	2022-02-11	01:34:23.074000	-5.6	Mcap	FALSE	FALSE
ivanova	2022-02-11	01:34:26.222000	-5.6	Mcap	FALSE	FALSE
ivanova	2022-02-11	01:34:31.222000	-5.6	Mcap	FALSE	FALSE
ivanova	2022-02-11	01:34:36.298000	-5.6	Mcap	FALSE	FALSE
ivanova	2022-02-11	01:34:37.207000	-5.6	Mcap	FALSE	FALSE
ivanova	2022-02-11	01:34:46.506000	-5.6	Mmyo/bly	FALSE	FALSE
ivanova	2022-02-11	01:34:51.813000	-5.6	Mcap	FALSE	FALSE
ivanova	2022-02-11	01:34:56.813000	-5.6	Mcap	FALSE	FALSE
ivanova	2022-02-11	01:36:22.300000	-5.6	Mmyo/bly	FALSE	FALSE
ivanova	2022-02-11	01:36:27.300000	-5.6	Mmyo/bly	FALSE	FALSE
ivanova	2022-02-11	01:36:58.645000	-5.6	Myotis	TRUE	FALSE
ivanova	2022-02-11	01:37:03.645000	-5.6	Mcap	FALSE	FALSE
ivanova	2022-02-11	01:37:05.163000	-5.6	Mcap	FALSE	FALSE
ivanova	2022-02-11	01:37:41.015000	-5.6	Mcap	FALSE	FALSE
ivanova	2022-02-11	01:37:46.015000	-5.6	Mcap	FALSE	FALSE
ivanova	2022-02-11	01:38:16.448000	-5.6	Mcap	FALSE	FALSE
ivanova	2022-02-11	01:38:21.448000	-5.6	Mcap	FALSE	FALSE
ivanova	2022-02-11	01:38:28.571000	-5.6	Mcap	FALSE	FALSE
ivanova	2022-02-11	01:38:33.570000	-5.6	Mcap	FALSE	FALSE
ivanova	2022-02-11	01:38:38.667000	-5.6	Mcap	FALSE	FALSE
ivanova	2022-02-11	01:38:50.561000	-5.6	Mcap	FALSE	FALSE
ivanova	2022-02-11	01:38:55.594000	-5.6	Mcap	FALSE	FALSE
ivanova	2022-02-11	01:39:00.594000	-5.6	Mcap	FALSE	FALSE
ivanova	2022-02-11	01:39:56.456000	-5.6	Mmyo/bly	FALSE	FALSE
ivanova	2022-02-11	01:41:06.846000	-5.6	Myotis	FALSE	FALSE
ivanova	2022-02-11	01:41:13.538000	-5.6	Myotis	FALSE	FALSE
ivanova	2022-02-11	01:41:33.463000	-5.6	Myotis	FALSE	FALSE
ivanova	2022-02-11	01:41:47.216000	-5.6	Mcap	FALSE	FALSE
ivanova	2022-02-11	01:41:52.216000	-5.6	Mcap	FALSE	FALSE
ivanova	2022-02-11	01:42:49.026000	-5.6	Mmyo/bly	FALSE	FALSE
ivanova	2022-02-11	01:42:54.026000	-5.6	Myotis	FALSE	FALSE
ivanova	2022-02-11	01:43:21.672000	-5.6	Mcap	FALSE	FALSE
ivanova	2022-02-11	01:44:11.153000	-5.6	Mcap	TRUE	FALSE
ivanova	2022-02-11	01:44:16.152000	-5.6	Myotis	FALSE	FALSE
ivanova	2022-02-11	01:44:46.033000	-5.6	Mcap	FALSE	FALSE
ivanova	2022-02-11	01:44:51.033000	-5.6	Myotis	FALSE	FALSE
ivanova	2022-02-11	01:44:53.145000	-5.6	Mcap	TRUE	FALSE
ivanova	2022-02-11	01:44:58.145000	-5.6	Myotis	TRUE	FALSE
ivanova	2022-02-11	01:45:03.157000	-5.6	Mcap	TRUE	FALSE
ivanova	2022-02-11	01:45:08.157000	-5.6	Mcap	FALSE	FALSE
ivanova	2022-02-11	01:45:13.163000	-5.6	Myotis	FALSE	FALSE
ivanova	2022-02-11	01:45:27.103000	-5.6	Mmyo/bly	FALSE	FALSE
ivanova	2022-02-11	01:45:36.277000	-5.6	Mcap	FALSE	FALSE
ivanova	2022-02-11	01:46:07.996000	-5.6	Myotis	FALSE	FALSE
ivanova	2022-02-11	01:46:17.216000	-5.6	Mcap	FALSE	FALSE
ivanova	2022-02-11	01:46:22.216000	-5.6	Mcap	FALSE	FALSE
ivanova	2022-02-11	01:46:26.222000	-5.6	Mcap	FALSE	FALSE
ivanova	2022-02-11	01:46:31.222000	-5.6	Myotis	FALSE	FALSE
ivanova	2022-02-11	01:46:36.231000	-5.6	Mmyo/bly	FALSE	FALSE
ivanova	2022-02-11	01:46:41.231000	-5.6	Myotis	FALSE	FALSE
ivanova	2022-02-11	01:47:24.815000	-5.6	Mcap	FALSE	FALSE
ivanova	2022-02-11	01:47:29.815000	-5.6	Mcap	FALSE	FALSE
ivanova	2022-02-11	01:48:05.073000	-5.6	Myotis	FALSE	FALSE
ivanova	2022-02-11	01:48:10.073000	-5.6	Mcap	FALSE	FALSE
ivanova	2022-02-11	01:49:23.539000	-5.6	Mcap	FALSE	FALSE
ivanova	2022-02-11	01:49:28.539000	-5.6	Myotis	FALSE	FALSE
ivanova	2022-02-11	01:49:33.551000	-5.6	Mcap	FALSE	FALSE
ivanova	2022-02-11	01:49:38.551000	-5.6	Mcap	FALSE	FALSE
ivanova	2022-02-11	01:49:43.691000	-5.6	Mcap	FALSE	FALSE
ivanova	2022-02-11	01:50:25.021000	-5.6	Mcap	TRUE	FALSE
ivanova	2022-02-11	01:50:30.021000	-5.6	Mcap	FALSE	FALSE
ivanova	2022-02-11	01:50:37.390000	-5.6	Mcap	FALSE	FALSE
ivanova	2022-02-11	01:50:42.390000	-5.6	Mcap	TRUE	FALSE
ivanova	2022-02-11	01:50:47.399000	-5.6	Mcap	FALSE	FALSE
ivanova	2022-02-11	01:50:52.399000	-5.6	Mcap	TRUE	FALSE
ivanova	2022-02-11	01:50:57.554000	-5.6	Mcap	FALSE	FALSE
ivanova	2022-02-11	01:51:07.195000	-5.6	Mcap	FALSE	FALSE
ivanova	2022-02-11	01:51:12.195000	-5.6	Mcap	FALSE	FALSE
ivanova	2022-02-11	01:51:58.917000	-5.6	Mcap	FALSE	FALSE
ivanova	2022-02-11	01:52:03.915000	-5.6	Mcap	FALSE	FALSE
ivanova	2022-02-11	01:52:08.926000	-5.6	Mcap	FALSE	FALSE
ivanova	2022-02-11	01:52:13.926000	-5.6	Mcap	FALSE	FALSE
ivanova	2022-02-11	01:52:19.100000	-5.6	Mcap	FALSE	FALSE
ivanova	2022-02-11	01:52:27.542000	-5.6	Mcap	FALSE	FALSE
ivanova	2022-02-11	01:53:56.359000	-5.6	Mcap	FALSE	FALSE
ivanova	2022-02-11	01:54:01.359000	-5.6	Mcap	FALSE	FALSE
ivanova	2022-02-11	01:54:06.543000	-5.6	Mcap	FALSE	FALSE
ivanova	2022-02-11	01:54:11.541000	-5.6	Mcap	FALSE	FALSE
ivanova	2022-02-11	01:54:16.399000	-5.6	Mcap	FALSE	FALSE
ivanova	2022-02-11	01:54:36.313000	-5.6	Myotis	FALSE	FALSE
ivanova	2022-02-11	01:55:07.831000	-5.8	Mmyo/bly	FALSE	FALSE
ivanova	2022-02-11	01:55:22.082000	-5.8	Mcap	FALSE	FALSE
ivanova	2022-02-11	01:56:26.800000	-5.8	Mmyo/bly	FALSE	FALSE
ivanova	2022-02-11	01:56:31.800000	-5.8	Mcap	FALSE	FALSE
ivanova	2022-02-11	01:59:17.295000	-5.8	Mcap	FALSE	FALSE
ivanova	2022-02-11	02:00:16.620000	-5.8	Mcap	FALSE	FALSE
ivanova	2022-02-11	02:00:47.237000	-5.8	Myotis	FALSE	FALSE
ivanova	2022-02-11	02:00:56.125000	-5.8	Mcap	FALSE	FALSE
ivanova	2022-02-11	02:01:13.609000	-5.8	Mcap	FALSE	FALSE
ivanova	2022-02-11	02:01:18.609000	-5.8	Mcap	FALSE	FALSE
ivanova	2022-02-11	02:01:23.640000	-5.8	Mcap	FALSE	FALSE
ivanova	2022-02-11	02:01:54.006000	-5.8	Mcap	FALSE	FALSE
ivanova	2022-02-11	02:02:25.632000	-5.8	Myotis	FALSE	FALSE
ivanova	2022-02-11	02:03:35.875000	-5.8	Mcap	FALSE	FALSE
ivanova	2022-02-11	02:03:40.875000	-5.8	Mcap	FALSE	FALSE
ivanova	2022-02-11	02:05:05.309000	-6	Mcap	FALSE	FALSE
ivanova	2022-02-11	02:05:10.307000	-6	Mcap	FALSE	FALSE
ivanova	2022-02-11	02:05:15.371000	-6	Mcap	FALSE	FALSE
ivanova	2022-02-11	02:06:15.919000	-6	Myotis	FALSE	FALSE
ivanova	2022-02-11	02:07:18.137000	-6	Myotis	FALSE	FALSE
ivanova	2022-02-11	02:07:23.137000	-6	Mcap	FALSE	FALSE
ivanova	2022-02-11	02:07:28.143000	-6	Myotis	FALSE	FALSE
ivanova	2022-02-11	02:07:33.143000	-6	Mcap	FALSE	FALSE
ivanova	2022-02-11	02:07:38.128000	-6	Myotis	FALSE	FALSE
ivanova	2022-02-11	02:07:43.128000	-6	Mcap	FALSE	FALSE
ivanova	2022-02-11	02:07:48.206000	-6	Myotis	TRUE	FALSE
ivanova	2022-02-11	02:07:53.206000	-6	Mmyo/bly	FALSE	FALSE
ivanova	2022-02-11	02:07:55.640000	-6	Myotis	FALSE	FALSE
ivanova	2022-02-11	02:08:05.721000	-6	Myotis	FALSE	FALSE
ivanova	2022-02-11	02:09:09.329000	-6	Mcap	TRUE	FALSE
ivanova	2022-02-11	02:09:14.329000	-6	Mmyo/bly	FALSE	FALSE
ivanova	2022-02-11	02:10:01.112000	-6	Myotis	FALSE	FALSE
ivanova	2022-02-11	02:10:06.112000	-6	Myotis	FALSE	FALSE
ivanova	2022-02-11	02:10:08.698000	-6	Mcap	FALSE	FALSE
ivanova	2022-02-11	02:10:13.698000	-6	Mmyo/bly	FALSE	FALSE
ivanova	2022-02-11	02:10:18.856000	-6	Mcap	FALSE	FALSE
ivanova	2022-02-11	02:11:04.301000	-6	Mmyo/bly	FALSE	FALSE
ivanova	2022-02-11	02:11:09.301000	-6	Myotis	FALSE	FALSE
ivanova	2022-02-11	02:12:13.705000	-6	Mcap	FALSE	FALSE
ivanova	2022-02-11	02:12:18.704000	-6	Mmyo/bly	FALSE	FALSE
ivanova	2022-02-11	02:12:23.888000	-6	Mcap	FALSE	FALSE
ivanova	2022-02-11	02:12:28.888000	-6	Mcap	FALSE	FALSE
ivanova	2022-02-11	02:13:00.141000	-6	Mcap	FALSE	FALSE
ivanova	2022-02-11	02:13:05.141000	-6	Mcap	FALSE	FALSE
ivanova	2022-02-11	02:13:10.294000	-6	Mcap	FALSE	FALSE
ivanova	2022-02-11	02:13:17.585000	-6	Mcap	FALSE	FALSE
ivanova	2022-02-11	02:13:22.585000	-6	Mcap	FALSE	FALSE
ivanova	2022-02-11	02:13:27.594000	-6	Myotis	FALSE	FALSE
ivanova	2022-02-11	02:13:32.594000	-6	Mcap	FALSE	FALSE
ivanova	2022-02-11	02:13:37.686000	-6	Mcap	FALSE	FALSE
ivanova	2022-02-11	02:13:42.686000	-6	Mcap	FALSE	FALSE
ivanova	2022-02-11	02:13:48.249000	-6	Mcap	TRUE	FALSE
ivanova	2022-02-11	02:13:53.249000	-6	Mcap	FALSE	FALSE
ivanova	2022-02-11	02:13:56.758000	-6	Mcap	FALSE	FALSE
ivanova	2022-02-11	02:14:05.902000	-6	Mcap	FALSE	FALSE
ivanova	2022-02-11	02:14:10.900000	-6	Mcap	FALSE	FALSE
ivanova	2022-02-11	02:14:15.907000	-6	Mcap	FALSE	FALSE
ivanova	2022-02-11	02:14:20.907000	-6	Mcap	FALSE	FALSE
ivanova	2022-02-11	02:14:25.928000	-6	Myotis	FALSE	FALSE
ivanova	2022-02-11	02:15:44.807000	-6	Mmyo/bly	FALSE	FALSE
ivanova	2022-02-11	02:16:17.838000	-6	Mmyo/bly	FALSE	FALSE
ivanova	2022-02-11	02:17:17.763000	-6	Mcap	FALSE	FALSE
ivanova	2022-02-11	02:19:29.425000	-6	Mcap	FALSE	FALSE
ivanova	2022-02-11	02:19:34.423000	-6	Mcap	FALSE	FALSE
ivanova	2022-02-11	02:20:00.579000	-6	Myotis	TRUE	FALSE
ivanova	2022-02-11	02:20:05.578000	-6	Mcap	FALSE	FALSE
ivanova	2022-02-11	02:20:10.663000	-6	Mcap	FALSE	FALSE
ivanova	2022-02-11	02:20:16.123000	-6	Myotis	FALSE	FALSE
ivanova	2022-02-11	02:20:38.655000	-6	Myotis	FALSE	FALSE
ivanova	2022-02-11	02:21:22.364000	-6	Mcap	FALSE	FALSE
ivanova	2022-02-11	02:21:27.364000	-6	Mcap	FALSE	FALSE
ivanova	2022-02-11	02:21:56.024000	-6	Mcap	FALSE	FALSE
ivanova	2022-02-11	02:22:03.988000	-6	Mcap	FALSE	FALSE
ivanova	2022-02-11	02:22:08.987000	-6	Mcap	FALSE	FALSE
ivanova	2022-02-11	02:22:13.996000	-6	Mcap	FALSE	FALSE
ivanova	2022-02-11	02:22:18.995000	-6	Mcap	FALSE	FALSE
ivanova	2022-02-11	02:22:24.021000	-6	Mcap	FALSE	FALSE
ivanova	2022-02-11	02:22:29.021000	-6	Myotis	FALSE	FALSE
ivanova	2022-02-11	02:22:32.435000	-6	Myotis	FALSE	FALSE
ivanova	2022-02-11	02:24:26.422000	-6	Mcap	FALSE	FALSE
ivanova	2022-02-11	02:24:31.422000	-6	Mcap	FALSE	FALSE
ivanova	2022-02-11	02:24:36.530000	-6	Mcap	FALSE	FALSE
ivanova	2022-02-11	02:25:52.688000	-6.2	Mcap	FALSE	FALSE
ivanova	2022-02-11	02:25:57.688000	-6.2	Mcap	FALSE	FALSE
ivanova	2022-02-11	02:26:02.702000	-6.2	Mcap	FALSE	FALSE
ivanova	2022-02-11	02:26:07.703000	-6.2	Myotis	FALSE	FALSE
ivanova	2022-02-11	02:26:21.579000	-6.2	Myotis	FALSE	FALSE
ivanova	2022-02-11	02:26:30.234000	-6.2	Mmyo/bly	FALSE	FALSE
ivanova	2022-02-11	02:26:33.176000	-6.2	Mcap	FALSE	FALSE
ivanova	2022-02-11	02:26:38.176000	-6.2	Mcap	FALSE	FALSE
ivanova	2022-02-11	02:26:43.210000	-6.2	Mcap	FALSE	FALSE
ivanova	2022-02-11	02:27:53.039000	-6.2	Mmyo/bly	FALSE	FALSE
ivanova	2022-02-11	02:27:58.039000	-6.2	Mcap	FALSE	FALSE
ivanova	2022-02-11	02:28:43.667000	-6.2	Mcap	FALSE	FALSE
ivanova	2022-02-11	02:28:48.667000	-6.2	Mmyo/bly	FALSE	FALSE
ivanova	2022-02-11	02:28:53.795000	-6.2	Mcap	FALSE	FALSE
ivanova	2022-02-11	02:32:23.236000	-6.2	Mcap	FALSE	FALSE
ivanova	2022-02-11	02:32:26.954000	-6.2	Mcap	FALSE	FALSE
ivanova	2022-02-11	02:32:31.954000	-6.2	Mcap	FALSE	FALSE
ivanova	2022-02-11	02:32:43.085000	-6.2	Mcap	FALSE	FALSE
ivanova	2022-02-11	02:32:51.718000	-6.2	Mcap	FALSE	FALSE
ivanova	2022-02-11	02:32:56.718000	-6.2	Myotis	FALSE	FALSE
ivanova	2022-02-11	02:33:02.117000	-6.2	Myotis	FALSE	FALSE
ivanova	2022-02-11	02:33:07.117000	-6.2	Mcap	FALSE	FALSE
ivanova	2022-02-11	02:33:12.125000	-6.2	Mcap	FALSE	FALSE
ivanova	2022-02-11	02:33:17.125000	-6.2	Mcap	FALSE	FALSE
ivanova	2022-02-11	02:33:23.184000	-6.2	Mmyo/bly	FALSE	FALSE
ivanova	2022-02-11	02:33:30.250000	-6.2	Myotis	FALSE	FALSE
ivanova	2022-02-11	02:33:35.250000	-6.2	Mcap	FALSE	FALSE
ivanova	2022-02-11	02:33:40.253000	-6.2	Mcap	FALSE	FALSE
ivanova	2022-02-11	02:33:45.253000	-6.2	Mcap	FALSE	FALSE
ivanova	2022-02-11	02:33:52.383000	-6.2	Mcap	FALSE	FALSE
ivanova	2022-02-11	02:33:57.383000	-6.2	Mcap	FALSE	FALSE
ivanova	2022-02-11	02:34:06.141000	-6.2	Mcap	FALSE	FALSE
ivanova	2022-02-11	02:34:11.141000	-6.2	Mcap	FALSE	FALSE
ivanova	2022-02-11	02:34:37.853000	-6.2	Mcap	FALSE	FALSE
ivanova	2022-02-11	02:34:44.438000	-6.2	Mcap	FALSE	FALSE
ivanova	2022-02-11	02:35:07.711000	-6.2	Mcap	FALSE	FALSE
ivanova	2022-02-11	02:35:12.711000	-6.2	Mcap	FALSE	FALSE
ivanova	2022-02-11	02:35:17.782000	-6.2	Mcap	FALSE	FALSE
ivanova	2022-02-11	02:35:27.847000	-6.2	Mcap	FALSE	FALSE
ivanova	2022-02-11	02:35:32.847000	-6.2	Mcap	FALSE	FALSE
ivanova	2022-02-11	02:35:37.881000	-6.2	Mcap	FALSE	FALSE
ivanova	2022-02-11	02:35:48.612000	-6.2	Mcap	FALSE	FALSE
ivanova	2022-02-11	02:35:53.612000	-6.2	Mcap	FALSE	FALSE
ivanova	2022-02-11	02:35:58.621000	-6.2	Mcap	FALSE	FALSE
ivanova	2022-02-11	02:36:03.621000	-6.2	Mcap	FALSE	FALSE
ivanova	2022-02-11	02:36:08.743000	-6.2	Mcap	FALSE	FALSE
ivanova	2022-02-11	02:36:13.743000	-6.2	Mcap	FALSE	FALSE
ivanova	2022-02-11	02:36:19.378000	-6.2	Mcap	FALSE	FALSE
ivanova	2022-02-11	02:37:24.338000	-6.2	Mcap	FALSE	FALSE
ivanova	2022-02-11	02:37:29.934000	-6.2	Mcap	TRUE	FALSE
ivanova	2022-02-11	02:37:34.932000	-6.2	Mcap	FALSE	FALSE
ivanova	2022-02-11	02:37:49.956000	-6.2	Mcap	FALSE	FALSE
ivanova	2022-02-11	02:38:01.875000	-6.2	Mcap	FALSE	FALSE
ivanova	2022-02-11	02:38:06.875000	-6.2	Mcap	FALSE	FALSE
ivanova	2022-02-11	02:38:11.942000	-6.2	Mcap	FALSE	FALSE
ivanova	2022-02-11	02:39:14.169000	-6.2	Mmyo/bly	FALSE	FALSE
ivanova	2022-02-11	02:39:19.170000	-6.2	Mmyo/bly	FALSE	FALSE
ivanova	2022-02-11	02:39:25.475000	-6.2	Mmyo/bly	FALSE	FALSE
ivanova	2022-02-11	02:40:58.737000	-6.2	Mcap	FALSE	FALSE
ivanova	2022-02-11	02:41:03.738000	-6.2	Mcap	FALSE	FALSE
ivanova	2022-02-11	02:42:27.379000	-6.2	Mcap	FALSE	FALSE
ivanova	2022-02-11	02:42:32.378000	-6.2	Mcap	FALSE	FALSE
ivanova	2022-02-11	02:42:37.387000	-6.2	Mcap	FALSE	FALSE
ivanova	2022-02-11	02:42:42.387000	-6.2	Mcap	FALSE	FALSE
ivanova	2022-02-11	02:42:47.411000	-6.2	Mcap	FALSE	FALSE
ivanova	2022-02-11	02:42:52.411000	-6.2	Mcap	FALSE	FALSE
ivanova	2022-02-11	02:42:57.003000	-6.2	Myotis	FALSE	FALSE
ivanova	2022-02-11	02:43:02.003000	-6.2	Mcap	FALSE	FALSE
ivanova	2022-02-11	02:43:07.094000	-6.2	Myotis	FALSE	FALSE
ivanova	2022-02-11	02:44:00.138000	-6.2	Mcap	FALSE	FALSE
ivanova	2022-02-11	02:44:05.136000	-6.2	Mcap	FALSE	FALSE
ivanova	2022-02-11	02:45:41.929000	-6.4	Mcap	FALSE	FALSE
ivanova	2022-02-11	02:45:46.929000	-6.4	Mcap	FALSE	FALSE
ivanova	2022-02-11	02:45:51.984000	-6.4	Mcap	TRUE	FALSE
ivanova	2022-02-11	02:46:34.615000	-6.4	Myotis	FALSE	FALSE
ivanova	2022-02-11	02:46:45.277000	-6.4	Mcap	FALSE	FALSE
ivanova	2022-02-11	02:46:50.277000	-6.4	Myotis	FALSE	FALSE
ivanova	2022-02-11	02:48:27.370000	-6.4	Mmyo/bly	FALSE	FALSE
ivanova	2022-02-11	02:50:43.331000	-6.4	Myotis	FALSE	FALSE
ivanova	2022-02-11	02:50:48.331000	-6.4	Mmyo/bly	FALSE	FALSE
ivanova	2022-02-11	02:51:16.161000	-6.4	Mcap	FALSE	FALSE
ivanova	2022-02-11	02:51:21.161000	-6.4	Mcap	FALSE	FALSE
ivanova	2022-02-11	02:51:26.178000	-6.4	Mcap	FALSE	FALSE
ivanova	2022-02-11	02:51:31.178000	-6.4	Mcap	FALSE	FALSE
ivanova	2022-02-11	02:51:52.594000	-6.4	Mcap	FALSE	FALSE
ivanova	2022-02-11	02:54:34.859000	-6.4	Mcap	FALSE	FALSE
ivanova	2022-02-11	02:54:39.859000	-6.4	Mmyo/bly	FALSE	FALSE
ivanova	2022-02-11	02:54:45.039000	-6.4	Mcap	FALSE	FALSE
ivanova	2022-02-11	02:54:50.039000	-6.4	Mcap	FALSE	FALSE
ivanova	2022-02-11	02:55:02.758000	-6.5	Myotis	FALSE	FALSE
ivanova	2022-02-11	02:55:09.916000	-6.5	Myotis	FALSE	FALSE
ivanova	2022-02-11	02:55:14.948000	-6.5	Mcap	TRUE	FALSE
ivanova	2022-02-11	02:58:56.402000	-6.5	Mcap	FALSE	FALSE
ivanova	2022-02-11	12:01:40.749000	4.2	Mcap	FALSE	FALSE
ivanova	2022-02-11	12:02:12.797000	4.2	Msch	FALSE	FALSE
ivanova	2022-02-11	12:02:19.724000	4.2	Msch	FALSE	FALSE
ivanova	2022-02-11	12:02:26.067000	4.2	Msch	FALSE	FALSE
ivanova	2022-02-11	12:02:31.067000	4.2	Msch	FALSE	FALSE
ivanova	2022-02-11	12:03:40.651000	4.2	Mcap	FALSE	FALSE
ivanova	2022-02-11	12:04:30.728000	4.2	Mcap	FALSE	FALSE
ivanova	2022-02-11	12:10:36.569000	3.9	Mcap	FALSE	FALSE
ivanova	2022-02-11	12:10:45.706000	3.9	Mcap	FALSE	FALSE
ivanova	2022-02-11	12:10:56.198000	3.9	Myotis	FALSE	FALSE
ivanova	2022-02-11	12:11:39.500000	3.9	Mcap	FALSE	FALSE
ivanova	2022-02-11	12:11:53.899000	3.9	Mcap	FALSE	FALSE
ivanova	2022-02-11	12:12:13.115000	3.9	Mcap	FALSE	FALSE
ivanova	2022-02-11	12:12:35.280000	3.9	Mcap	FALSE	FALSE
ivanova	2022-02-11	12:13:38.374000	3.9	Mcap	FALSE	FALSE
ivanova	2022-02-11	12:15:50.295000	3.9	Mcap	FALSE	FALSE
ivanova	2022-02-11	12:16:47.341000	3.9	Mcap	FALSE	FALSE
ivanova	2022-02-11	12:19:00.234000	3.9	Mcap	FALSE	FALSE
ivanova	2022-02-11	12:19:46.499000	3.9	Mcap	FALSE	FALSE
ivanova	2022-02-11	12:22:33.045000	3.6	Mcap	FALSE	FALSE
ivanova	2022-02-11	12:25:15.253000	3.6	Mcap	FALSE	FALSE
ivanova	2022-02-11	12:25:37.414000	3.6	Mcap	FALSE	FALSE
ivanova	2022-02-11	12:26:29.899000	3.6	Mcap	FALSE	FALSE
ivanova	2022-02-11	12:28:35.917000	3.6	Mcap	FALSE	FALSE
ivanova	2022-02-11	12:28:49.850000	3.6	Mcap	FALSE	FALSE
ivanova	2022-02-11	12:29:50.840000	3.6	Mcap	FALSE	FALSE
ivanova	2022-02-11	12:30:40.073000	3.3	Mcap	FALSE	FALSE
ivanova	2022-02-11	12:30:45.999000	3.3	Mcap	FALSE	FALSE
ivanova	2022-02-11	12:30:50.115000	3.3	Mcap	FALSE	FALSE
ivanova	2022-02-11	12:31:06.267000	3.3	Mcap	FALSE	FALSE
ivanova	2022-02-11	12:32:29.579000	3.3	Mcap	FALSE	FALSE
ivanova	2022-02-11	12:32:34.579000	3.3	Mcap	FALSE	FALSE
ivanova	2022-02-11	12:35:33.475000	3.3	Mcap	FALSE	FALSE
ivanova	2022-02-11	12:36:44.920000	3.3	Mcap	FALSE	FALSE
ivanova	2022-02-11	12:36:50.468000	3.3	Mcap	FALSE	FALSE
ivanova	2022-02-11	12:36:54.725000	3.3	Mcap	FALSE	FALSE
ivanova	2022-02-11	12:37:18.091000	3.3	Mcap	FALSE	FALSE
ivanova	2022-02-11	12:39:46.682000	3.3	Mcap	FALSE	FALSE
ivanova	2022-02-11	12:39:51.682000	3.3	Mcap	FALSE	FALSE
ivanova	2022-02-11	12:39:58.060000	3.3	Myotis	FALSE	FALSE
ivanova	2022-02-11	12:41:06.855000	3.2	Myotis	FALSE	FALSE
ivanova	2022-02-11	12:42:52.082000	3.2	Myotis	FALSE	FALSE
ivanova	2022-02-11	12:45:10.541000	3.2	Mcap	FALSE	FALSE
ivanova	2022-02-11	12:46:25.765000	3.2	Myotis	FALSE	FALSE
ivanova	2022-02-11	12:46:30.765000	3.2	Mcap	FALSE	FALSE
ivanova	2022-02-11	12:47:47.615000	3.2	Mcap	FALSE	FALSE
ivanova	2022-02-11	12:48:00.328000	3.2	Myotis	FALSE	FALSE
ivanova	2022-02-11	12:48:04.721000	3.2	Mcap	FALSE	FALSE
ivanova	2022-02-11	12:50:04.883000	3.3	Mcap	FALSE	FALSE
ivanova	2022-02-11	12:51:23.152000	3.3	Mcap	FALSE	FALSE
ivanova	2022-02-11	12:51:44.569000	3.3	Mcap	FALSE	FALSE
ivanova	2022-02-11	12:53:37.134000	3.3	Mcap	FALSE	FALSE
ivanova	2022-02-11	12:55:25.167000	3.3	Mcap	FALSE	FALSE
ivanova	2022-02-11	12:55:34.359000	3.3	Mcap	FALSE	FALSE
ivanova	2022-02-11	12:55:38.527000	3.3	Mcap	FALSE	FALSE
ivanova	2022-02-11	12:55:43.527000	3.3	Mcap	TRUE	FALSE
ivanova	2022-02-11	12:55:48.539000	3.3	Mcap	FALSE	FALSE
ivanova	2022-02-11	12:55:53.539000	3.3	Mcap	FALSE	FALSE
ivanova	2022-02-11	12:56:08.349000	3.3	Mcap	FALSE	FALSE
ivanova	2022-02-11	12:56:12.557000	3.3	Mcap	FALSE	FALSE
ivanova	2022-02-11	12:56:17.556000	3.3	Mcap	FALSE	FALSE
ivanova	2022-02-11	12:56:23.074000	3.3	Mcap	FALSE	FALSE
ivanova	2022-02-11	12:57:31.164000	3.3	Mcap	FALSE	FALSE
ivanova	2022-02-11	12:59:29.850000	3.3	Mcap	FALSE	FALSE
ivanova	2022-02-11	12:59:34.850000	3.3	Mcap	FALSE	FALSE
ivanova	2022-02-11	13:00:26.506000	3.5	Mcap	FALSE	FALSE
ivanova	2022-02-11	13:01:10.772000	3.5	Mcap	FALSE	FALSE
ivanova	2022-02-11	13:01:21.635000	3.5	Mcap	FALSE	FALSE
ivanova	2022-02-11	13:01:25.817000	3.5	Mcap	FALSE	FALSE
ivanova	2022-02-11	13:01:38.386000	3.5	Mcap	FALSE	FALSE
ivanova	2022-02-11	13:01:42.463000	3.5	Mcap	FALSE	FALSE
ivanova	2022-02-11	13:01:47.463000	3.5	Mcap	FALSE	FALSE
ivanova	2022-02-11	13:02:19.795000	3.5	Mcap	FALSE	FALSE
ivanova	2022-02-11	13:04:01.819000	3.5	Mcap	FALSE	FALSE
ivanova	2022-02-11	13:04:06.464000	3.5	Mcap	FALSE	FALSE
ivanova	2022-02-11	13:04:11.919000	3.5	Mcap	FALSE	FALSE
ivanova	2022-02-11	13:07:58.740000	3.5	Mcap	FALSE	FALSE
ivanova	2022-02-11	13:08:25.806000	3.5	Mcap	FALSE	FALSE
ivanova	2022-02-11	13:10:47.344000	3.6	Mcap	FALSE	FALSE
ivanova	2022-02-11	13:10:52.344000	3.6	Mcap	FALSE	FALSE
ivanova	2022-02-11	13:10:57.003000	3.6	Myotis	FALSE	FALSE
ivanova	2022-02-11	13:11:06.354000	3.6	Mmyo/bly	FALSE	FALSE
ivanova	2022-02-11	13:11:11.117000	3.6	Mmyo/bly	FALSE	FALSE
ivanova	2022-02-11	13:11:24.068000	3.6	Mmyo/bly	FALSE	FALSE
ivanova	2022-02-11	13:11:48.624000	3.6	Mcap	FALSE	FALSE
ivanova	2022-02-11	13:11:53.624000	3.6	Mcap	FALSE	FALSE
ivanova	2022-02-11	13:11:57.243000	3.6	Mcap	FALSE	FALSE
ivanova	2022-02-11	13:12:01.901000	3.6	Mcap	FALSE	FALSE
ivanova	2022-02-11	13:12:06.902000	3.6	Mcap	FALSE	FALSE
ivanova	2022-02-11	13:12:17.727000	3.6	Mmyo/bly	FALSE	FALSE
ivanova	2022-02-11	13:12:22.727000	3.6	Myotis	FALSE	FALSE
ivanova	2022-02-11	13:12:48.490000	3.6	Mcap	FALSE	FALSE
ivanova	2022-02-11	13:12:53.231000	3.6	Mcap	FALSE	FALSE
ivanova	2022-02-11	13:14:10.816000	3.6	Mcap	FALSE	FALSE
ivanova	2022-02-11	13:15:40.695000	3.6	Mcap	FALSE	FALSE
ivanova	2022-02-11	13:15:45.695000	3.6	Mcap	FALSE	FALSE
ivanova	2022-02-11	13:15:50.868000	3.6	Mcap	FALSE	FALSE
ivanova	2022-02-11	13:15:55.106000	3.6	Mcap	FALSE	FALSE
ivanova	2022-02-11	13:16:40.819000	3.6	Mcap	FALSE	FALSE
ivanova	2022-02-11	13:17:36.023000	3.6	Mcap	FALSE	FALSE
ivanova	2022-02-11	13:17:40.530000	3.6	Mcap	FALSE	FALSE
ivanova	2022-02-11	13:17:51.728000	3.6	Mcap	FALSE	FALSE
ivanova	2022-02-11	13:19:28.030000	3.6	Mcap	FALSE	FALSE
ivanova	2022-02-11	13:19:33.030000	3.6	Mcap	FALSE	FALSE
ivanova	2022-02-11	13:19:36.030000	3.6	Mcap	FALSE	FALSE
ivanova	2022-02-11	13:19:41.030000	3.6	Mcap	FALSE	FALSE
ivanova	2022-02-11	13:19:46.213000	3.6	Mcap	FALSE	FALSE
ivanova	2022-02-11	13:19:50.167000	3.6	Mcap	FALSE	FALSE
ivanova	2022-02-11	13:20:07.538000	3.6	Mcap	FALSE	FALSE
ivanova	2022-02-11	13:20:15.461000	3.6	Mcap	FALSE	FALSE
ivanova	2022-02-11	13:20:20.460000	3.6	Mcap	FALSE	FALSE
ivanova	2022-02-11	13:20:28.527000	3.6	Mcap	FALSE	FALSE
ivanova	2022-02-11	13:21:23.527000	3.6	Mcap	FALSE	FALSE
ivanova	2022-02-11	13:23:37.331000	3.6	Mcap	FALSE	FALSE
ivanova	2022-02-11	13:23:49.060000	3.6	Mcap	FALSE	FALSE
ivanova	2022-02-11	13:24:32.694000	3.6	Mcap	FALSE	FALSE
ivanova	2022-02-11	13:24:48.914000	3.6	Mcap	FALSE	FALSE
ivanova	2022-02-11	13:24:53.914000	3.6	Mcap	FALSE	FALSE
ivanova	2022-02-11	13:25:02.741000	3.6	Mcap	FALSE	FALSE
ivanova	2022-02-11	13:26:31.687000	3.6	Mcap	FALSE	FALSE
ivanova	2022-02-11	13:28:27.928000	3.6	Mcap	FALSE	FALSE
ivanova	2022-02-11	13:29:06.038000	3.6	Mcap	FALSE	FALSE
ivanova	2022-02-11	13:30:55.960000	3.6	Mcap	FALSE	FALSE
ivanova	2022-02-11	13:31:00.960000	3.6	Mcap	FALSE	FALSE
ivanova	2022-02-11	13:31:19.338000	3.6	Mcap	FALSE	FALSE
ivanova	2022-02-11	13:31:26.239000	3.6	Myotis	FALSE	FALSE
ivanova	2022-02-11	13:31:48.078000	3.6	Mcap	FALSE	FALSE
ivanova	2022-02-11	13:31:50.448000	3.6	Mcap	FALSE	FALSE
ivanova	2022-02-11	13:33:58.682000	3.6	Mcap	FALSE	FALSE
ivanova	2022-02-11	13:35:50.978000	3.6	Mcap	FALSE	FALSE
ivanova	2022-02-11	13:37:52.905000	3.6	Mcap	FALSE	FALSE
ivanova	2022-02-11	13:38:21.885000	3.6	Mcap	FALSE	FALSE
ivanova	2022-02-11	13:39:41.167000	3.6	Mcap	FALSE	FALSE
ivanova	2022-02-11	13:39:46.167000	3.6	Mcap	FALSE	FALSE
ivanova	2022-02-11	13:39:51.210000	3.6	Mcap	FALSE	FALSE
ivanova	2022-02-11	13:40:14.159000	3.5	Mcap	FALSE	FALSE
ivanova	2022-02-11	13:40:41.396000	3.5	Mcap	FALSE	FALSE
ivanova	2022-02-11	13:46:02.403000	3.5	Mcap	FALSE	FALSE
ivanova	2022-02-11	13:49:56.698000	3.5	Mcap	FALSE	FALSE
ivanova	2022-02-11	13:50:09.772000	3.3	Mcap	FALSE	FALSE
ivanova	2022-02-11	13:50:14.772000	3.3	Mcap	FALSE	FALSE
ivanova	2022-02-11	13:56:50.948000	3.3	Mcap	FALSE	FALSE
ivanova	2022-02-11	13:56:56.411000	3.3	Mcap	FALSE	FALSE
ivanova	2022-02-11	13:57:18.253000	3.3	Mcap	FALSE	FALSE
ivanova	2022-02-11	13:59:10.980000	3.3	Mcap	FALSE	FALSE
ivanova	2022-02-11	13:59:15.980000	3.3	Mcap	FALSE	FALSE
ivanova	2022-02-11	13:59:21.027000	3.3	Mcap	FALSE	FALSE
ivanova	2022-02-11	13:59:26.027000	3.3	Mcap	FALSE	FALSE
ivanova	2022-02-11	13:59:27.192000	3.3	Mcap	FALSE	FALSE
ivanova	2022-02-11	13:59:32.192000	3.3	Mcap	FALSE	FALSE
ivanova	2022-02-11	14:07:18.605000	3.2	Mcap	FALSE	FALSE
ivanova	2022-02-11	14:07:54.280000	3.2	Mcap	FALSE	FALSE
ivanova	2022-02-11	14:07:59.103000	3.2	Mcap	FALSE	FALSE
ivanova	2022-02-11	14:08:04.105000	3.2	Mcap	FALSE	FALSE
ivanova	2022-02-11	14:08:12.326000	3.2	Mcap	FALSE	FALSE
ivanova	2022-02-11	14:08:17.045000	3.2	Mcap	FALSE	FALSE
ivanova	2022-02-11	14:08:21.428000	3.2	Mcap	FALSE	FALSE
ivanova	2022-02-11	14:10:02.205000	3	Mcap	FALSE	FALSE
ivanova	2022-02-11	14:11:12.448000	3	Mcap	FALSE	FALSE
ivanova	2022-02-11	14:11:17.449000	3	Mcap	FALSE	FALSE
ivanova	2022-02-11	14:11:57.143000	3	Mcap	FALSE	FALSE
ivanova	2022-02-11	14:12:32.237000	3	Mcap	FALSE	FALSE
ivanova	2022-02-11	14:13:35.006000	3	Mcap	FALSE	FALSE
ivanova	2022-02-11	14:14:36.365000	3	Mcap	FALSE	FALSE
ivanova	2022-02-11	14:14:40.612000	3	Mcap	FALSE	FALSE
ivanova	2022-02-11	14:14:46.481000	3	Mcap	FALSE	FALSE
ivanova	2022-02-11	14:16:28.486000	3	Mcap	FALSE	FALSE
ivanova	2022-02-11	14:21:13.894000	2.9	Mcap	FALSE	FALSE
ivanova	2022-02-11	14:21:21.172000	2.9	Mcap	FALSE	FALSE
ivanova	2022-02-11	14:21:26.172000	2.9	Mcap	FALSE	FALSE
ivanova	2022-02-11	14:21:31.257000	2.9	Mcap	FALSE	FALSE
ivanova	2022-02-11	14:21:36.256000	2.9	Mcap	FALSE	FALSE
ivanova	2022-02-11	14:21:43.475000	2.9	Mcap	FALSE	FALSE
ivanova	2022-02-11	14:21:48.771000	2.9	Mcap	FALSE	FALSE
ivanova	2022-02-11	14:25:45.460000	2.9	Mmyo/bly	FALSE	FALSE
ivanova	2022-02-11	14:26:29.280000	2.9	Mcap	FALSE	FALSE
ivanova	2022-02-11	14:27:59.600000	2.9	Mcap	FALSE	FALSE
ivanova	2022-02-11	14:28:09.250000	2.9	Mcap	FALSE	FALSE
ivanova	2022-02-11	14:28:18.788000	2.9	Mcap	TRUE	FALSE
ivanova	2022-02-11	14:29:04.628000	2.9	Mcap	FALSE	FALSE
ivanova	2022-02-11	14:29:09.628000	2.9	Myotis	FALSE	FALSE
ivanova	2022-02-11	14:31:52.328000	2.9	Mcap	FALSE	FALSE
ivanova	2022-02-11	14:31:56.475000	2.9	Mcap	FALSE	FALSE
ivanova	2022-02-11	14:32:01.476000	2.9	Mcap	FALSE	FALSE
ivanova	2022-02-11	14:32:06.557000	2.9	Mcap	FALSE	FALSE
ivanova	2022-02-11	14:32:09.307000	2.9	Myotis	FALSE	FALSE
ivanova	2022-02-11	14:37:49.737000	2.9	Mcap	FALSE	FALSE
ivanova	2022-02-11	14:38:07.948000	2.9	Mcap	FALSE	FALSE
ivanova	2022-02-11	14:38:15.409000	2.9	Mcap	FALSE	FALSE
ivanova	2022-02-11	14:38:24.295000	2.9	Mcap	FALSE	FALSE
ivanova	2022-02-11	14:38:28.373000	2.9	Mcap	FALSE	FALSE
ivanova	2022-02-11	14:40:54.953000	2.8	Mcap	FALSE	FALSE
ivanova	2022-02-11	14:40:57.807000	2.8	Mcap	FALSE	FALSE
ivanova	2022-02-11	14:41:57.981000	2.8	Mcap	FALSE	FALSE
ivanova	2022-02-11	14:43:39.261000	2.8	Mcap	FALSE	FALSE
ivanova	2022-02-11	14:47:22.952000	2.8	Mcap	FALSE	FALSE
ivanova	2022-02-11	14:53:07.535000	2.7	Mcap	FALSE	FALSE
ivanova	2022-02-11	14:53:38.725000	2.7	Myotis	FALSE	FALSE
ivanova	2022-02-11	14:55:02.310000	2.7	Mcap	FALSE	FALSE
ivanova	2022-02-11	14:55:52.521000	2.7	Mcap	FALSE	FALSE
ivanova	2022-02-11	15:00:35.039000	2.7	Mcap	FALSE	FALSE
ivanova	2022-02-11	15:00:37.902000	2.7	Mcap	FALSE	FALSE
ivanova	2022-02-11	15:01:34.966000	2.7	Mcap	FALSE	FALSE
ivanova	2022-02-11	15:01:39.896000	2.7	Mcap	FALSE	FALSE
ivanova	2022-02-11	15:02:04.216000	2.7	Mcap	FALSE	FALSE
ivanova	2022-02-11	15:02:14.460000	2.7	Mcap	FALSE	FALSE
ivanova	2022-02-11	15:03:42.134000	2.7	Mcap	FALSE	FALSE
ivanova	2022-02-11	15:03:47.274000	2.7	Mcap	FALSE	FALSE
ivanova	2022-02-11	15:04:05.690000	2.7	Mcap	FALSE	FALSE
ivanova	2022-02-11	15:04:10.691000	2.7	Mcap	FALSE	FALSE
ivanova	2022-02-11	15:05:01.530000	2.7	Mcap	FALSE	FALSE
ivanova	2022-02-11	15:08:04.296000	2.7	Mcap	FALSE	FALSE
ivanova	2022-02-11	15:08:48.859000	2.7	Mcap	FALSE	FALSE
ivanova	2022-02-11	15:21:07.448000	2.7	Mcap	FALSE	FALSE
ivanova	2022-02-11	15:23:14.990000	2.7	Mcap	FALSE	FALSE
ivanova	2022-02-11	15:23:41.006000	2.7	Mcap	FALSE	FALSE
ivanova	2022-02-11	15:24:05.597000	2.7	Mcap	FALSE	FALSE
ivanova	2022-02-11	15:25:34.328000	2.7	Mcap	FALSE	FALSE
ivanova	2022-02-11	15:27:51.185000	2.7	Mcap	FALSE	FALSE
ivanova	2022-02-11	15:30:14.660000	2.6	Mcap	FALSE	FALSE
ivanova	2022-02-11	15:30:17.538000	2.6	Mcap	FALSE	FALSE
ivanova	2022-02-11	15:30:22.538000	2.6	Mcap	FALSE	FALSE
ivanova	2022-02-11	15:30:27.219000	2.6	Mcap	FALSE	FALSE
ivanova	2022-02-11	15:30:32.219000	2.6	Mcap	FALSE	FALSE
ivanova	2022-02-11	15:30:37.304000	2.6	Mcap	FALSE	FALSE
ivanova	2022-02-11	15:30:41.582000	2.6	Mcap	FALSE	FALSE
ivanova	2022-02-11	15:30:46.582000	2.6	Mcap	FALSE	FALSE
ivanova	2022-02-11	15:30:51.667000	2.6	Mcap	FALSE	FALSE
ivanova	2022-02-11	15:31:00.553000	2.6	Mcap	FALSE	FALSE
ivanova	2022-02-11	15:33:43.667000	2.6	Mcap	FALSE	FALSE
ivanova	2022-02-11	15:34:40.273000	2.6	Mcap	FALSE	FALSE
ivanova	2022-02-11	15:35:27.686000	2.6	Mcap	FALSE	FALSE
ivanova	2022-02-11	15:35:32.686000	2.6	Mcap	FALSE	FALSE
ivanova	2022-02-11	15:36:39.914000	2.6	Myotis	FALSE	FALSE
ivanova	2022-02-11	15:37:27.643000	2.6	Mcap	FALSE	FALSE
ivanova	2022-02-11	15:38:00.957000	2.6	Mcap	FALSE	FALSE
ivanova	2022-02-11	15:40:46.326000	2.4	Mcap	FALSE	FALSE
ivanova	2022-02-11	15:43:50.021000	2.4	Mcap	FALSE	FALSE
ivanova	2022-02-11	15:43:55.067000	2.4	Mcap	FALSE	FALSE
ivanova	2022-02-11	15:44:00.067000	2.4	Mcap	FALSE	FALSE
ivanova	2022-02-11	15:44:05.176000	2.4	Mcap	FALSE	FALSE
ivanova	2022-02-11	15:47:06.418000	2.4	Mcap	FALSE	FALSE
ivanova	2022-02-11	15:47:47.484000	2.4	Mcap	FALSE	FALSE
ivanova	2022-02-11	15:47:52.484000	2.4	Mcap	FALSE	FALSE
ivanova	2022-02-11	16:01:52.088000	1.9	Mcap	FALSE	FALSE
ivanova	2022-02-11	16:02:31.221000	1.9	Mcap	FALSE	FALSE
ivanova	2022-02-11	16:04:52.173000	1.9	Mcap	FALSE	FALSE
ivanova	2022-02-11	16:06:25.408000	1.9	Mcap	FALSE	FALSE
ivanova	2022-02-11	16:15:29.187000	1.9	Mcap	FALSE	FALSE
ivanova	2022-02-11	16:19:39.939000	1.7	Mcap	FALSE	FALSE
ivanova	2022-02-11	16:22:45.353000	1.5	Myotis	FALSE	FALSE
ivanova	2022-02-11	16:22:49.859000	1.5	Mmyo/bly	FALSE	FALSE
ivanova	2022-02-11	16:23:35.021000	1.5	Mcap	FALSE	FALSE
ivanova	2022-02-11	16:23:39.792000	1.5	Mcap	FALSE	FALSE
ivanova	2022-02-11	16:23:48.917000	1.5	Mcap	FALSE	FALSE
ivanova	2022-02-11	16:24:20.806000	1.5	Mcap	FALSE	FALSE
ivanova	2022-02-11	16:26:21.812000	1.5	Mcap	FALSE	FALSE
ivanova	2022-02-11	16:27:00.667000	1.5	Mcap	FALSE	FALSE
ivanova	2022-02-11	16:28:46.914000	1.3	Mcap	FALSE	FALSE
ivanova	2022-02-11	16:30:32.015000	1.3	Mcap	FALSE	FALSE
ivanova	2022-02-11	16:30:37.015000	1.3	Mcap	FALSE	FALSE
ivanova	2022-02-11	16:31:56.698000	1.3	Mcap	FALSE	FALSE
ivanova	2022-02-11	16:33:01.346000	1.3	Mcap	FALSE	FALSE
ivanova	2022-02-11	16:33:59.088000	1.3	Mcap	FALSE	FALSE
ivanova	2022-02-11	16:37:31.681000	1.3	Mcap	FALSE	FALSE
ivanova	2022-02-11	16:40:50.521000	1.1	Mcap	FALSE	FALSE
ivanova	2022-02-11	16:45:04.738000	1.1	Mcap	FALSE	FALSE
ivanova	2022-02-11	16:45:51.753000	1.1	Mcap	FALSE	FALSE
ivanova	2022-02-11	16:45:56.753000	1.1	Mcap	FALSE	FALSE
ivanova	2022-02-11	16:51:38.506000	1	Mcap	FALSE	FALSE
ivanova	2022-02-11	16:53:13.900000	1	Mcap	FALSE	FALSE
ivanova	2022-02-11	16:55:26.289000	1	Mcap	FALSE	FALSE
ivanova	2022-02-11	16:55:31.289000	1	Mcap	FALSE	FALSE
ivanova	2022-02-11	16:57:20.096000	1	Mcap	FALSE	FALSE
ivanova	2022-02-11	17:01:16.073000	0.9	Mcap	FALSE	FALSE
ivanova	2022-02-11	17:03:29.713000	0.9	Mcap	FALSE	FALSE
ivanova	2022-02-11	17:06:08.928000	0.9	Myotis	FALSE	FALSE
ivanova	2022-02-11	17:06:39.792000	0.9	Mcap	FALSE	FALSE
ivanova	2022-02-11	17:08:38.713000	0.9	Mcap	FALSE	FALSE
ivanova	2022-02-11	17:09:43.624000	0.9	Mcap	FALSE	FALSE
ivanova	2022-02-11	17:09:48.624000	0.9	Mcap	FALSE	FALSE
ivanova	2022-02-11	17:09:55.063000	0.8	Mcap	FALSE	FALSE
ivanova	2022-02-11	17:10:00.063000	0.8	Mcap	FALSE	FALSE
ivanova	2022-02-11	17:10:05.857000	0.8	Mcap	FALSE	FALSE
ivanova	2022-02-11	17:10:40.442000	0.8	Mcap	FALSE	FALSE
ivanova	2022-02-11	17:10:45.442000	0.8	Myotis	FALSE	FALSE
ivanova	2022-02-11	17:11:34.414000	0.8	Mcap	FALSE	FALSE
ivanova	2022-02-11	17:11:40.338000	0.8	Mcap	FALSE	FALSE
ivanova	2022-02-11	17:14:55.500000	0.8	Mcap	FALSE	FALSE
ivanova	2022-02-11	17:15:12.169000	0.8	Mcap	FALSE	FALSE
ivanova	2022-02-11	17:16:43.533000	0.8	Mcap	FALSE	FALSE
ivanova	2022-02-11	17:17:52.832000	0.8	Myotis	FALSE	FALSE
ivanova	2022-02-11	17:20:32.423000	0.6	Mcap	FALSE	FALSE
ivanova	2022-02-11	17:22:04.075000	0.6	Mcap	FALSE	FALSE
ivanova	2022-02-11	17:24:13.973000	0.6	Mcap	FALSE	FALSE
ivanova	2022-02-11	17:24:18.972000	0.6	Mcap	FALSE	FALSE
ivanova	2022-02-11	17:25:08.262000	0.6	Mcap	FALSE	FALSE
ivanova	2022-02-11	17:26:12.291000	0.6	Mcap	FALSE	FALSE
ivanova	2022-02-11	17:26:58.192000	0.6	Mcap	FALSE	FALSE
ivanova	2022-02-11	17:27:03.192000	0.6	Mcap	FALSE	FALSE
ivanova	2022-02-11	17:27:06.363000	0.6	Mcap	FALSE	FALSE
ivanova	2022-02-11	17:27:35.539000	0.6	Mcap	FALSE	FALSE
ivanova	2022-02-11	17:27:40.539000	0.6	Mcap	FALSE	FALSE
ivanova	2022-02-11	17:27:48.814000	0.6	Mcap	FALSE	FALSE
ivanova	2022-02-11	17:27:53.814000	0.6	Mcap	FALSE	FALSE
ivanova	2022-02-11	17:28:48.655000	0.6	Mcap	FALSE	FALSE
ivanova	2022-02-11	17:29:31.361000	0.6	Mcap	FALSE	FALSE
ivanova	2022-02-11	17:30:46.390000	0.5	Mcap	FALSE	FALSE
ivanova	2022-02-11	17:31:29.574000	0.5	Mcap	FALSE	FALSE
ivanova	2022-02-11	17:34:38.155000	0.5	Mcap	FALSE	FALSE
ivanova	2022-02-11	17:36:12.980000	0.5	Mcap	FALSE	FALSE
ivanova	2022-02-11	17:36:17.980000	0.5	Mcap	FALSE	FALSE
ivanova	2022-02-11	17:37:28.004000	0.5	Mcap	FALSE	FALSE
ivanova	2022-02-11	17:37:42.612000	0.5	Mcap	FALSE	FALSE
ivanova	2022-02-11	17:37:47.612000	0.5	Mcap	FALSE	FALSE
ivanova	2022-02-11	17:37:57.719000	0.5	Mcap	FALSE	FALSE
ivanova	2022-02-11	17:38:03.520000	0.5	Mcap	FALSE	FALSE
ivanova	2022-02-11	17:39:35.215000	0.5	Mcap	FALSE	FALSE
ivanova	2022-02-11	17:39:40.215000	0.5	Mcap	FALSE	FALSE
ivanova	2022-02-11	17:39:45.118000	0.5	Myotis	FALSE	FALSE
ivanova	2022-02-11	17:43:07.259000	0.5	Mcap	FALSE	FALSE
ivanova	2022-02-11	17:43:37.694000	0.5	Mcap	FALSE	FALSE
ivanova	2022-02-11	17:44:16.672000	0.5	Myotis	FALSE	FALSE
ivanova	2022-02-11	17:44:51.466000	0.5	Mmyo/bly	FALSE	FALSE
ivanova	2022-02-11	17:46:42.670000	0.5	Mcap	FALSE	FALSE
ivanova	2022-02-11	17:46:47.670000	0.5	Mcap	FALSE	FALSE
ivanova	2022-02-11	17:46:52.686000	0.5	Myotis	FALSE	FALSE
ivanova	2022-02-11	17:46:59.850000	0.5	Mcap	FALSE	FALSE
ivanova	2022-02-11	17:47:31.585000	0.5	Mcap	FALSE	FALSE
ivanova	2022-02-11	17:48:19.731000	0.5	Mcap	FALSE	FALSE
ivanova	2022-02-11	17:48:24.731000	0.5	Mcap	FALSE	FALSE
ivanova	2022-02-11	17:48:58.795000	0.5	Mcap	FALSE	FALSE
ivanova	2022-02-11	17:49:03.794000	0.5	Mcap	FALSE	FALSE
ivanova	2022-02-11	17:49:44.131000	0.5	Mcap	FALSE	FALSE
ivanova	2022-02-11	17:49:52.804000	0.5	Mcap	FALSE	FALSE
ivanova	2022-02-11	17:49:57.804000	0.5	Mcap	FALSE	FALSE
ivanova	2022-02-11	17:50:02.931000	0.5	Mcap	FALSE	FALSE
ivanova	2022-02-11	17:50:09.217000	0.5	Mcap	FALSE	FALSE
ivanova	2022-02-11	17:50:54.310000	0.5	Mcap	FALSE	FALSE
ivanova	2022-02-11	17:54:03.177000	0.5	Mcap	FALSE	FALSE
ivanova	2022-02-11	17:54:09.980000	0.5	Mcap	FALSE	FALSE
ivanova	2022-02-11	17:54:14.980000	0.5	Mcap	FALSE	FALSE
ivanova	2022-02-11	17:54:20.007000	0.5	Mcap	FALSE	FALSE
ivanova	2022-02-11	17:54:21.329000	0.5	Mcap	FALSE	FALSE
ivanova	2022-02-11	17:54:26.329000	0.5	Mcap	FALSE	FALSE
ivanova	2022-02-11	17:54:49.838000	0.5	Mcap	FALSE	FALSE
ivanova	2022-02-11	17:54:54.139000	0.5	Mcap	FALSE	FALSE
ivanova	2022-02-11	17:54:59.139000	0.5	Mcap	FALSE	FALSE
ivanova	2022-02-11	17:55:39.518000	0.5	Mcap	FALSE	FALSE
ivanova	2022-02-11	17:55:48.645000	0.5	Mcap	FALSE	FALSE
ivanova	2022-02-11	17:55:56.216000	0.5	Mcap	FALSE	FALSE
ivanova	2022-02-11	17:56:12.047000	0.5	Mcap	FALSE	FALSE
ivanova	2022-02-11	17:56:17.047000	0.5	Mcap	FALSE	FALSE
ivanova	2022-02-11	17:56:22.181000	0.5	Mcap	FALSE	FALSE
ivanova	2022-02-11	17:56:27.181000	0.5	Mcap	FALSE	FALSE
ivanova	2022-02-11	17:56:29.788000	0.5	Mcap	FALSE	FALSE
ivanova	2022-02-11	17:56:44.170000	0.5	Mcap	FALSE	FALSE
ivanova	2022-02-11	17:56:49.170000	0.5	Mcap	FALSE	FALSE
ivanova	2022-02-11	17:57:14.791000	0.5	Mcap	FALSE	FALSE
ivanova	2022-02-11	17:57:19.791000	0.5	Mcap	FALSE	FALSE
ivanova	2022-02-11	17:57:22.001000	0.5	Mcap	FALSE	FALSE
ivanova	2022-02-11	17:57:27.001000	0.5	Mcap	FALSE	FALSE
ivanova	2022-02-11	17:58:14.596000	0.5	Myotis	FALSE	FALSE
ivanova	2022-02-11	17:59:16.707000	0.5	Mcap	FALSE	FALSE
ivanova	2022-02-11	18:00:00.319000	0.4	Mcap	FALSE	FALSE
ivanova	2022-02-11	18:00:06.229000	0.4	Mcap	FALSE	FALSE
ivanova	2022-02-11	18:04:29.259000	0.4	Mcap	FALSE	FALSE
ivanova	2022-02-11	18:04:34.259000	0.4	Mcap	FALSE	FALSE
ivanova	2022-02-11	18:05:12.608000	0.4	Mcap	FALSE	FALSE
ivanova	2022-02-11	18:06:45.359000	0.4	Mcap	FALSE	FALSE
ivanova	2022-02-11	18:06:50.359000	0.4	Mcap	FALSE	FALSE
ivanova	2022-02-11	18:07:05.746000	0.4	Mcap	FALSE	FALSE
ivanova	2022-02-11	18:07:39.862000	0.4	Mcap	FALSE	FALSE
ivanova	2022-02-11	18:07:44.862000	0.4	Myotis	FALSE	FALSE
ivanova	2022-02-11	18:07:56.667000	0.4	Mcap	FALSE	FALSE
ivanova	2022-02-11	18:09:33.801000	0.4	Mcap	FALSE	FALSE
ivanova	2022-02-11	18:09:38.801000	0.4	Mcap	FALSE	FALSE
ivanova	2022-02-11	18:09:43.969000	0.4	Mcap	FALSE	FALSE
ivanova	2022-02-11	18:09:48.969000	0.4	Mcap	FALSE	FALSE
ivanova	2022-02-11	18:09:51.335000	0.4	Mcap	FALSE	FALSE
ivanova	2022-02-11	18:09:56.335000	0.4	Mcap	FALSE	FALSE
ivanova	2022-02-11	18:10:02.551000	0.2	Mcap	FALSE	FALSE
ivanova	2022-02-11	18:10:14.862000	0.2	Mcap	FALSE	FALSE
ivanova	2022-02-11	18:11:14.756000	0.2	Mcap	FALSE	FALSE
ivanova	2022-02-11	18:12:28.998000	0.2	Mcap	FALSE	FALSE
ivanova	2022-02-11	18:12:33.996000	0.2	Mcap	FALSE	FALSE
ivanova	2022-02-11	18:14:12.647000	0.2	Mcap	FALSE	FALSE
ivanova	2022-02-11	18:14:20.123000	0.2	Mcap	FALSE	FALSE
ivanova	2022-02-11	18:18:42.512000	0.2	Mcap	FALSE	FALSE
ivanova	2022-02-11	18:18:47.512000	0.2	Mcap	FALSE	FALSE
ivanova	2022-02-11	18:20:04.062000	0.1	Mcap	FALSE	FALSE
ivanova	2022-02-11	18:20:09.060000	0.1	Myotis	FALSE	FALSE
ivanova	2022-02-11	18:20:18.120000	0.1	Mcap	FALSE	FALSE
ivanova	2022-02-11	18:20:23.120000	0.1	Mcap	FALSE	FALSE
ivanova	2022-02-11	18:20:26.370000	0.1	Mcap	FALSE	FALSE
ivanova	2022-02-11	18:20:31.561000	0.1	Mcap	FALSE	FALSE
ivanova	2022-02-11	18:20:49.585000	0.1	Mmyo/bly	FALSE	FALSE
ivanova	2022-02-11	18:23:53.112000	0.1	Mcap	FALSE	FALSE
ivanova	2022-02-11	18:23:58.112000	0.1	Mcap	FALSE	FALSE
ivanova	2022-02-11	18:24:47.625000	0.1	Mcap	FALSE	FALSE
ivanova	2022-02-11	18:24:50.353000	0.1	Mcap	FALSE	FALSE
ivanova	2022-02-11	18:24:55.121000	0.1	Mcap	FALSE	FALSE
ivanova	2022-02-11	18:26:39.381000	0.1	Mcap	FALSE	FALSE
ivanova	2022-02-11	18:26:45.237000	0.1	Mcap	FALSE	FALSE
ivanova	2022-02-11	18:32:42.234000	-0.1	Mcap	FALSE	FALSE
ivanova	2022-02-11	18:32:47.234000	-0.1	Mcap	FALSE	FALSE
ivanova	2022-02-11	18:32:52.347000	-0.1	Mcap	FALSE	FALSE
ivanova	2022-02-11	18:32:57.347000	-0.1	Mcap	FALSE	FALSE
ivanova	2022-02-11	18:33:30.675000	-0.1	Mcap	FALSE	FALSE
ivanova	2022-02-11	18:33:34.878000	-0.1	Mcap	FALSE	FALSE
ivanova	2022-02-11	18:33:39.878000	-0.1	Mcap	FALSE	FALSE
ivanova	2022-02-11	18:33:45.060000	-0.1	Mcap	FALSE	FALSE
ivanova	2022-02-11	18:33:55.631000	-0.1	Mcap	FALSE	FALSE
ivanova	2022-02-11	18:33:58.307000	-0.1	Mcap	FALSE	FALSE
ivanova	2022-02-11	18:35:57.457000	-0.1	Mcap	FALSE	FALSE
ivanova	2022-02-11	18:36:16.163000	-0.1	Mcap	FALSE	FALSE
ivanova	2022-02-11	18:39:11.362000	-0.2	Mcap	FALSE	FALSE
ivanova	2022-02-11	18:40:05.182000	-0.2	Myotis	FALSE	FALSE
ivanova	2022-02-11	18:40:11.737000	-0.2	Mcap	FALSE	FALSE
ivanova	2022-02-11	18:40:24.021000	-0.2	Mcap	FALSE	FALSE
ivanova	2022-02-11	18:40:29.155000	-0.2	Mcap	FALSE	FALSE
ivanova	2022-02-11	18:41:59.256000	-0.2	Mcap	FALSE	FALSE
ivanova	2022-02-11	18:43:01.143000	-0.2	Mcap	FALSE	FALSE
ivanova	2022-02-11	18:43:49.469000	-0.2	Mmyo/bly	FALSE	FALSE
ivanova	2022-02-11	18:43:54.469000	-0.2	Mmyo/bly	FALSE	FALSE
ivanova	2022-02-11	18:44:51.359000	-0.2	Mmyo/bly	FALSE	FALSE
ivanova	2022-02-11	18:44:51.359000	-0.2	Mcap	FALSE	FALSE
ivanova	2022-02-11	18:44:56.359000	-0.2	Mmyo/bly	FALSE	FALSE
ivanova	2022-02-11	18:44:56.359000	-0.2	Mcap	FALSE	FALSE
ivanova	2022-02-11	18:45:01.377000	-0.2	Mmyo/bly	FALSE	FALSE
ivanova	2022-02-11	18:45:10.797000	-0.2	Mmyo/bly	FALSE	FALSE
ivanova	2022-02-11	18:45:15.797000	-0.2	Mmyo/bly	FALSE	FALSE
ivanova	2022-02-11	18:45:45.817000	-0.2	Mcap	FALSE	FALSE
ivanova	2022-02-11	18:47:30.300000	-0.2	Mcap	FALSE	FALSE
ivanova	2022-02-11	18:48:16.815000	-0.2	Mcap	FALSE	FALSE
ivanova	2022-02-11	18:48:24.638000	-0.2	Mcap	FALSE	FALSE
ivanova	2022-02-11	18:48:45.030000	-0.2	Mcap	FALSE	FALSE
ivanova	2022-02-11	18:48:50.030000	-0.2	Mcap	FALSE	FALSE
ivanova	2022-02-11	18:53:05.698000	-0.4	Mcap	FALSE	FALSE
ivanova	2022-02-11	18:53:46.835000	-0.4	Mcap	FALSE	FALSE
ivanova	2022-02-11	18:54:15.083000	-0.4	Mcap	FALSE	FALSE
ivanova	2022-02-11	18:54:20.082000	-0.4	Mcap	FALSE	FALSE
ivanova	2022-02-11	18:55:53.670000	-0.4	Mcap	FALSE	FALSE
ivanova	2022-02-11	18:55:58.670000	-0.4	Myotis	FALSE	FALSE
ivanova	2022-02-11	18:56:27.323000	-0.4	Mcap	FALSE	FALSE
ivanova	2022-02-11	18:56:32.323000	-0.4	Mcap	FALSE	FALSE
ivanova	2022-02-11	18:56:36.920000	-0.4	Mcap	FALSE	FALSE
ivanova	2022-02-11	18:58:27.577000	-0.4	Mcap	FALSE	FALSE
ivanova	2022-02-11	18:59:11.887000	-0.4	Mcap	FALSE	FALSE
ivanova	2022-02-11	18:59:37.064000	-0.4	Mcap	FALSE	FALSE
ivanova	2022-02-11	19:00:53.987000	-0.6	Mcap	FALSE	FALSE
ivanova	2022-02-11	19:00:58.987000	-0.6	Mcap	FALSE	FALSE
ivanova	2022-02-11	19:03:36.624000	-0.6	Mcap	FALSE	FALSE
ivanova	2022-02-11	19:03:57.033000	-0.6	Mcap	FALSE	FALSE
ivanova	2022-02-11	19:04:33.953000	-0.6	Mcap	FALSE	FALSE
ivanova	2022-02-11	19:04:36.310000	-0.6	Mcap	FALSE	FALSE
ivanova	2022-02-11	19:05:45.542000	-0.6	Mcap	FALSE	FALSE
ivanova	2022-02-11	19:05:57.765000	-0.6	Mcap	FALSE	FALSE
ivanova	2022-02-11	19:06:45.965000	-0.6	Mcap	FALSE	FALSE
ivanova	2022-02-11	19:06:50.965000	-0.6	Mcap	FALSE	FALSE
ivanova	2022-02-11	19:07:04.980000	-0.6	Myotis	FALSE	FALSE
ivanova	2022-02-11	19:07:12.351000	-0.6	Mcap	FALSE	FALSE
ivanova	2022-02-11	19:07:15.987000	-0.6	Mcap	FALSE	FALSE
ivanova	2022-02-11	19:07:20.986000	-0.6	Mcap	FALSE	FALSE
ivanova	2022-02-11	19:07:22.274000	-0.6	Mcap	FALSE	FALSE
ivanova	2022-02-11	19:07:48.454000	-0.6	Mcap	FALSE	FALSE
ivanova	2022-02-11	19:07:53.454000	-0.6	Mmyo/bly	FALSE	FALSE
ivanova	2022-02-11	19:07:58.103000	-0.6	Mcap	FALSE	FALSE
ivanova	2022-02-11	19:08:03.823000	-0.6	Mcap	FALSE	FALSE
ivanova	2022-02-11	19:08:08.823000	-0.6	Mcap	FALSE	FALSE
ivanova	2022-02-11	19:09:25.312000	-0.6	Mcap	FALSE	FALSE
ivanova	2022-02-11	19:09:30.312000	-0.6	Mcap	FALSE	FALSE
ivanova	2022-02-11	19:09:55.841000	-0.6	Mcap	FALSE	FALSE
ivanova	2022-02-11	19:10:05.285000	-0.6	Mcap	FALSE	FALSE
ivanova	2022-02-11	19:11:49.073000	-0.6	Mcap	FALSE	FALSE
ivanova	2022-02-11	19:12:58.207000	-0.6	Mcap	FALSE	FALSE
ivanova	2022-02-11	19:13:03.205000	-0.6	Mcap	FALSE	FALSE
ivanova	2022-02-11	19:13:08.297000	-0.6	Mcap	FALSE	FALSE
ivanova	2022-02-11	19:14:32.283000	-0.6	Mcap	FALSE	FALSE
ivanova	2022-02-11	19:14:59.792000	-0.6	Mcap	FALSE	FALSE
ivanova	2022-02-11	19:16:24.027000	-0.6	Mcap	FALSE	FALSE
ivanova	2022-02-11	19:16:24.027000	-0.6	Mmyo/bly	FALSE	FALSE
ivanova	2022-02-11	19:16:29.027000	-0.6	Mcap	FALSE	FALSE
ivanova	2022-02-11	19:16:42.951000	-0.6	Mcap	FALSE	FALSE
ivanova	2022-02-11	19:16:47.951000	-0.6	Mmyo/bly	FALSE	FALSE
ivanova	2022-02-11	19:17:28.763000	-0.6	Mmyo/bly	FALSE	FALSE
ivanova	2022-02-11	19:18:12.727000	-0.6	Mcap	FALSE	FALSE
ivanova	2022-02-11	19:18:31.963000	-0.6	Mcap	FALSE	FALSE
ivanova	2022-02-11	19:18:36.963000	-0.6	Mcap	FALSE	FALSE
ivanova	2022-02-11	19:18:42.146000	-0.6	Mcap	FALSE	FALSE
ivanova	2022-02-11	19:18:47.146000	-0.6	Mcap	FALSE	FALSE
ivanova	2022-02-11	19:20:35.237000	-0.7	Mcap	FALSE	FALSE
ivanova	2022-02-11	19:20:40.237000	-0.7	Mcap	FALSE	FALSE
ivanova	2022-02-11	19:20:45.261000	-0.7	Mcap	FALSE	FALSE
ivanova	2022-02-11	19:21:21.827000	-0.7	Mcap	FALSE	FALSE
ivanova	2022-02-11	19:21:35.051000	-0.7	Mcap	FALSE	FALSE
ivanova	2022-02-11	19:24:05.038000	-0.7	Mcap	FALSE	FALSE
ivanova	2022-02-11	19:24:59.831000	-0.7	Mcap	FALSE	FALSE
ivanova	2022-02-11	19:25:14.618000	-0.7	Mcap	FALSE	FALSE
ivanova	2022-02-11	19:28:00.980000	-0.7	Mcap	FALSE	FALSE
ivanova	2022-02-11	19:29:16.204000	-0.7	Mcap	FALSE	FALSE
ivanova	2022-02-11	19:30:11.009000	-0.9	Mmyo/bly	FALSE	FALSE
ivanova	2022-02-11	19:30:54.545000	-0.9	Mcap	FALSE	FALSE
ivanova	2022-02-11	19:31:00.218000	-0.9	Mcap	FALSE	FALSE
ivanova	2022-02-11	19:31:28.410000	-0.9	Mcap	FALSE	FALSE
ivanova	2022-02-11	19:31:32.628000	-0.9	Mcap	FALSE	FALSE
ivanova	2022-02-11	19:31:37.073000	-0.9	Mcap	FALSE	FALSE
ivanova	2022-02-11	19:31:49.585000	-0.9	Mcap	FALSE	FALSE
ivanova	2022-02-11	19:31:54.585000	-0.9	Mcap	FALSE	FALSE
ivanova	2022-02-11	19:31:59.637000	-0.9	Mcap	FALSE	FALSE
ivanova	2022-02-11	19:32:06.538000	-0.9	Mcap	FALSE	FALSE
ivanova	2022-02-11	19:33:27.038000	-0.9	Mcap	FALSE	FALSE
ivanova	2022-02-11	19:35:05.980000	-0.9	Mcap	FALSE	FALSE
ivanova	2022-02-11	19:36:03.293000	-0.9	Mcap	FALSE	FALSE
ivanova	2022-02-11	19:36:32.182000	-0.9	Mcap	FALSE	FALSE
ivanova	2022-02-11	19:37:27.913000	-0.9	Mcap	FALSE	FALSE
ivanova	2022-02-11	19:38:43.819000	-0.9	Mcap	FALSE	FALSE
ivanova	2022-02-11	19:38:50.151000	-0.9	Mcap	FALSE	FALSE
ivanova	2022-02-11	19:39:49.405000	-0.9	Mcap	FALSE	FALSE
ivanova	2022-02-11	19:39:54.405000	-0.9	Mcap	FALSE	FALSE
ivanova	2022-02-11	19:41:28.771000	-0.9	Mcap	FALSE	FALSE
ivanova	2022-02-11	19:42:16.128000	-0.9	Mcap	FALSE	FALSE
ivanova	2022-02-11	19:43:36.081000	-0.9	Myotis	FALSE	FALSE
ivanova	2022-02-11	19:43:41.081000	-0.9	Myotis	FALSE	FALSE
ivanova	2022-02-11	19:43:53.920000	-0.9	Mcap	FALSE	FALSE
ivanova	2022-02-11	19:44:12.740000	-0.9	Mcap	FALSE	FALSE
ivanova	2022-02-11	19:44:17.739000	-0.9	Mcap	FALSE	FALSE
ivanova	2022-02-11	19:46:39.743000	-0.9	Mcap	FALSE	FALSE
ivanova	2022-02-11	19:47:38.932000	-0.9	Mcap	FALSE	FALSE
ivanova	2022-02-11	19:49:06.694000	-0.9	Mcap	FALSE	FALSE
ivanova	2022-02-11	19:52:07.554000	-0.9	Mcap	FALSE	FALSE
ivanova	2022-02-11	19:53:07.407000	-0.9	Mcap	FALSE	FALSE
ivanova	2022-02-11	19:53:12.407000	-0.9	Mcap	FALSE	FALSE
ivanova	2022-02-11	19:53:17.414000	-0.9	Mcap	FALSE	FALSE
ivanova	2022-02-11	19:53:22.414000	-0.9	Mcap	FALSE	FALSE
ivanova	2022-02-11	19:53:27.582000	-0.9	Mcap	FALSE	FALSE
ivanova	2022-02-11	19:53:40.219000	-0.9	Mcap	FALSE	FALSE
ivanova	2022-02-11	19:54:58.453000	-0.9	Mcap	FALSE	FALSE
ivanova	2022-02-11	19:58:50.401000	-0.9	Mcap	FALSE	FALSE
ivanova	2022-02-11	19:59:28.044000	-0.9	Mcap	FALSE	FALSE
ivanova	2022-02-11	20:02:07.426000	-0.8	Mcap	FALSE	FALSE
ivanova	2022-02-11	20:03:19.420000	-0.8	Mcap	FALSE	FALSE
ivanova	2022-02-11	20:06:51.148000	-0.8	Mcap	FALSE	FALSE
ivanova	2022-02-11	20:07:20.387000	-0.8	Myotis	FALSE	FALSE
ivanova	2022-02-11	20:08:10.977000	-0.8	Mcap	FALSE	FALSE
ivanova	2022-02-11	20:08:41.350000	-0.8	Myotis	FALSE	FALSE
ivanova	2022-02-11	20:15:34.365000	-0.8	Mcap	FALSE	FALSE
ivanova	2022-02-11	20:18:13.596000	-0.8	Myotis	FALSE	FALSE
ivanova	2022-02-11	20:19:00.428000	-0.8	Mcap	FALSE	FALSE
ivanova	2022-02-11	20:22:48.840000	-0.7	Mcap	FALSE	FALSE
ivanova	2022-02-11	20:22:53.840000	-0.7	Mcap	FALSE	FALSE
ivanova	2022-02-11	20:22:58.881000	-0.7	Mcap	FALSE	FALSE
ivanova	2022-02-11	20:23:54.908000	-0.7	Mcap	FALSE	FALSE
ivanova	2022-02-11	20:24:10.893000	-0.7	Mcap	FALSE	FALSE
ivanova	2022-02-11	20:24:21.027000	-0.7	Mcap	FALSE	FALSE
ivanova	2022-02-11	20:24:39.023000	-0.7	Mcap	FALSE	FALSE
ivanova	2022-02-11	20:25:10.592000	-0.7	Mcap	FALSE	FALSE
ivanova	2022-02-11	20:25:43.688000	-0.7	Mcap	FALSE	FALSE
ivanova	2022-02-11	20:25:48.688000	-0.7	Mcap	FALSE	FALSE
ivanova	2022-02-11	20:25:50.039000	-0.7	Myotis	FALSE	FALSE
ivanova	2022-02-11	20:26:24.975000	-0.7	Mcap	FALSE	FALSE
ivanova	2022-02-11	20:28:20.239000	-0.7	Mcap	FALSE	FALSE
ivanova	2022-02-11	20:29:26.198000	-0.7	Mcap	FALSE	FALSE
ivanova	2022-02-11	20:34:54.203000	-0.6	Mcap	FALSE	FALSE
ivanova	2022-02-11	20:34:59.203000	-0.6	Mcap	FALSE	FALSE
ivanova	2022-02-11	20:36:21.132000	-0.6	Mcap	FALSE	FALSE
ivanova	2022-02-11	20:37:42.045000	-0.6	Mcap	FALSE	FALSE
ivanova	2022-02-11	20:41:13.253000	-0.5	Mmyo/bly	FALSE	FALSE
ivanova	2022-02-11	20:41:48.469000	-0.5	Mmyo/bly	FALSE	FALSE
ivanova	2022-02-11	20:43:33.777000	-0.5	Mcap	FALSE	FALSE
ivanova	2022-02-11	20:43:57.981000	-0.5	Mcap	FALSE	FALSE
ivanova	2022-02-11	20:48:30.312000	-0.5	Mcap	FALSE	FALSE
ivanova	2022-02-11	20:48:40.198000	-0.5	Mcap	FALSE	FALSE
ivanova	2022-02-11	20:51:31.503000	-0.4	Mcap	FALSE	FALSE
ivanova	2022-02-11	20:52:37.350000	-0.4	Mcap	FALSE	FALSE
ivanova	2022-02-11	20:54:34.027000	-0.4	Mcap	FALSE	FALSE
ivanova	2022-02-11	20:55:27.053000	-0.4	Mcap	FALSE	FALSE
ivanova	2022-02-11	20:56:39.319000	-0.4	Mcap	FALSE	FALSE
ivanova	2022-02-11	20:57:51.740000	-0.4	Mcap	FALSE	FALSE
ivanova	2022-02-11	20:59:58.612000	-0.4	Mcap	FALSE	FALSE
ivanova	2022-02-11	21:01:03.201000	-0.4	Mcap	FALSE	FALSE
ivanova	2022-02-11	21:04:38.173000	-0.4	Mcap	FALSE	FALSE
ivanova	2022-02-11	21:08:19.245000	-0.4	Mcap	FALSE	FALSE
ivanova	2022-02-11	21:08:56.649000	-0.4	Mcap	FALSE	FALSE
ivanova	2022-02-11	21:09:01.649000	-0.4	Mcap	FALSE	FALSE
ivanova	2022-02-11	21:09:06.865000	-0.4	Mcap	FALSE	FALSE
ivanova	2022-02-11	21:09:38.042000	-0.4	Mcap	FALSE	FALSE
ivanova	2022-02-11	21:11:51.378000	-0.4	Mcap	FALSE	FALSE
ivanova	2022-02-11	21:12:17.361000	-0.4	Mcap	FALSE	FALSE
ivanova	2022-02-11	21:12:22.361000	-0.4	Mcap	FALSE	FALSE
ivanova	2022-02-11	21:16:49.756000	-0.4	Mcap	FALSE	FALSE
ivanova	2022-02-11	21:17:19.905000	-0.4	Mcap	FALSE	FALSE
ivanova	2022-02-11	21:18:01.635000	-0.4	Mcap	FALSE	FALSE
ivanova	2022-02-11	21:27:45.573000	-0.4	Mcap	FALSE	FALSE
ivanova	2022-02-11	21:27:59.396000	-0.4	Mcap	FALSE	FALSE
ivanova	2022-02-11	21:28:40.655000	-0.4	Mcap	FALSE	FALSE
ivanova	2022-02-11	21:28:45.655000	-0.4	Mcap	FALSE	FALSE
ivanova	2022-02-11	21:31:55.018000	-0.4	Mcap	FALSE	FALSE
ivanova	2022-02-11	21:32:51.051000	-0.4	Mcap	FALSE	FALSE
ivanova	2022-02-11	21:32:56.051000	-0.4	Mcap	FALSE	FALSE
ivanova	2022-02-11	21:33:01.183000	-0.4	Mcap	FALSE	FALSE
ivanova	2022-02-11	21:35:51.331000	-0.4	Mcap	FALSE	FALSE
ivanova	2022-02-11	21:37:08.102000	-0.4	Mcap	FALSE	FALSE
ivanova	2022-02-11	21:40:40.652000	-0.5	Mcap	FALSE	FALSE
ivanova	2022-02-11	21:40:46.722000	-0.5	Mcap	FALSE	FALSE
ivanova	2022-02-11	21:44:06.581000	-0.5	Mcap	FALSE	FALSE
ivanova	2022-02-11	21:45:09.460000	-0.5	Mcap	FALSE	FALSE
ivanova	2022-02-11	21:46:51.496000	-0.5	Mcap	FALSE	FALSE
ivanova	2022-02-11	21:49:16.036000	-0.5	Mcap	FALSE	FALSE
ivanova	2022-02-11	21:49:21.036000	-0.5	Mcap	FALSE	FALSE
ivanova	2022-02-11	21:49:26.053000	-0.5	Mcap	FALSE	FALSE
ivanova	2022-02-11	21:50:03.185000	-0.5	Mcap	FALSE	FALSE
ivanova	2022-02-11	21:50:14.663000	-0.5	Mcap	FALSE	FALSE
ivanova	2022-02-11	21:50:19.663000	-0.5	Mcap	FALSE	FALSE
ivanova	2022-02-11	21:50:38.207000	-0.5	Mcap	FALSE	FALSE
ivanova	2022-02-11	21:50:42.176000	-0.5	Mcap	FALSE	FALSE
ivanova	2022-02-11	21:50:47.176000	-0.5	Mcap	FALSE	FALSE
ivanova	2022-02-11	21:51:12.221000	-0.5	Mmyo/bly	FALSE	FALSE
ivanova	2022-02-11	22:01:43.826000	-0.6	Mcap	FALSE	FALSE
ivanova	2022-02-11	22:06:42.335000	-0.6	Mcap	FALSE	FALSE
ivanova	2022-02-11	22:06:56.606000	-0.6	Mcap	FALSE	FALSE
ivanova	2022-02-11	22:07:02.403000	-0.6	Mcap	FALSE	FALSE
ivanova	2022-02-11	22:07:07.405000	-0.6	Myotis	FALSE	FALSE
ivanova	2022-02-11	22:11:53.198000	-0.7	Mcap	FALSE	FALSE
ivanova	2022-02-11	22:13:10.259000	-0.7	Mcap	FALSE	FALSE
ivanova	2022-02-11	22:14:54.063000	-0.7	Mmyo/bly	FALSE	FALSE
ivanova	2022-02-11	22:14:59.063000	-0.7	Mcap	FALSE	FALSE
ivanova	2022-02-11	22:19:03.923000	-0.7	Mcap	FALSE	FALSE
ivanova	2022-02-11	22:23:41.975000	-0.7	Mcap	FALSE	FALSE
ivanova	2022-02-11	22:32:48.078000	-0.8	Mcap	FALSE	FALSE
ivanova	2022-02-11	22:33:38.936000	-0.8	Mcap	FALSE	FALSE
ivanova	2022-02-11	22:38:21.824000	-0.8	Mcap	FALSE	FALSE
ivanova	2022-02-11	22:47:11.557000	-0.8	Mcap	FALSE	FALSE
ivanova	2022-02-11	22:47:28.315000	-0.8	Mcap	FALSE	FALSE
ivanova	2022-02-11	22:52:55.670000	-0.7	Mcap	FALSE	FALSE
ivanova	2022-02-11	22:58:24.053000	-0.7	Mcap	FALSE	FALSE
ivanova	2022-02-11	22:58:28.503000	-0.7	Mcap	FALSE	FALSE
ivanova	2022-02-11	23:10:04.091000	-0.8	Mcap	FALSE	FALSE
[truncated: 9,955 more rows]
