# Supplementary material for: Winter is (not) coming: Acoustic monitoring and temperature variation across important bat hibernacula
Source: Biodivers Data J. 2025 Jan 24;13:e141801. doi: 10.3897/BDJ.13.e141801 (PMC11786192; doi:10.3897/BDJ.13.e141801)
Supplement: Supplementary material 2 — Supplementary Materials 2 [file bdj-13-e141801-s002.xlsx]

## Sheet: Sheet1
date	External_Balabanovata	External_Parnicite	External_Ivanova	External_Devetashkata	Internal_Balabanovata	Internal_Parnicite	Internal_Ivanova	Internal_Devetashkata
2022-01-01	3.65417	10.3792	1.8375	10.9	4.788	8.614	3.988	13.5409
2022-01-02	2.59167	9.10833	3.40417	9.67083	4.851	8.677	4.051	13.6039
2022-01-03	4.0875	10.1083	3.95	10.3958	4.882	8.708	4.082	13.6349
2022-01-04	4.49583	9.35833	2.90417	9.95833	4.913	8.739	4.113	13.6659
2022-01-05	5.75	9.6375	5.42083	9.65417	4.882	8.708	4.082	13.6349
2022-01-06	4.02917	7.68333	4.67917	8.89583	4.788	8.614	3.988	13.5409
2022-01-07	-1.4125	4.45	1.425	5.07083	4.788	8.614	3.988	13.5409
2022-01-08	-0.225	4.3125	1.59583	5.275	4.694	8.42	3.894	13.4469
2022-01-09	1.1125	4.33333	2.75833	4.89167	4.694	8.42	3.394	13.4469
2022-01-10	-2.02083	3.90833	0.9125	4.66667	4.694	8.42	3.394	13.4469
2022-01-11	-6.5875	-0.966667	-3.55833	-0.745833	4.6315	8.3575	3.3315	13.3844
2022-01-12	-9.28333	-3.91667	-8.97917	-3.62917	4.6	8.326	3.3	13.3529
2022-01-13	-9.35417	-3.3375	-12.6083	-4.1125	4.412	8.138	3.112	13.1649
2022-01-14	-4.41667	1.7125	-4.81667	1.98333	4.3805	8.1065	3.0805	13.1334
2022-01-15	-3.95	2.83333	-3.15	3.68333	4.5685	8.2945	3.2685	13.3214
2022-01-16	-4.33333	0.345833	-8.31667	1.17917	4.255	7.981	2.955	13.0079
2022-01-17	-4.67083	3.10833	-5.39583	3.89167	3.7845	7.5105	2.4845	12.5374
2022-01-18	-7.70417	1.8	-6.33333	2.45	3.785	7.511	2.485	12.5379
2022-01-19	-7.59583	-0.7375	-8.1375	-0.0708333	3.9415	7.6675	2.6415	12.6944
2022-01-20	-4.1625	2.2375	-4.475	2.67083	3.973	7.699	2.673	12.7259
2022-01-21	-6.5875	0.966667	-6.55	1.725	4.161	7.887	2.861	12.9139
2022-01-22	-10.9542	-2.17083	-11.6292	-1.525	4.224	7.95	2.924	12.9769
2022-01-23	-11.7833	-3.0125	-11.0417	-2.50417	4.0355	7.7615	2.7355	12.7884
2022-01-24	-13.3542	-4.31667	-12.8417	-3.75	4.161	7.887	2.861	12.9139
2022-01-25	-13.225	-4.41667	-13.2917	-3.69583	4.443	8.169	3.143	13.1959
2022-01-26	-8.89583	-1.17083	-9.52917	-0.533333	4.6	8.326	3.3	13.3529
2022-01-27	-6.98333	0.8125	-9.20833	1.28333	4.1925	7.9185	2.8925	12.9454
2022-01-28	-5.90417	3.93333	-5.7125	4.50833	4.004	7.73	2.704	12.7569
2022-01-29	-6.37917	1.99583	-7.2	2.90417	4.067	7.793	2.767	12.8199
2022-01-30	-5.57083	3.63333	-5.95833	4.15417	4.161	7.887	2.861	12.9139
2022-01-31	-5.37083	3.95	-4.46667	4.275	4.255	7.981	2.955	13.0079
2022-02-01	-4.6625	1.91667	-3.59583	2.22083	4.0045	7.6665	2.7045	12.6934
2022-02-02	-5.56667	1.96667	-5.075	2.52917	3.9415	7.6035	2.6415	12.6304
2022-02-03	-5.875	2.60417	-5.05417	2.97083	3.91	7.572	2.61	12.5989
2022-02-04	-4.75417	1.11667	-6.1125	1.68333	3.973	7.635	2.673	12.6619
2022-02-05	-2.18333	4.61667	-2.98333	5.1375	4.067	7.729	2.767	12.7559
2022-02-06	-0.9375	4.875	-3.275	5.59167	4.1295	7.7915	2.8295	12.8184
2022-02-07	-0.666667	6.53333	0.2125	6.20417	4.1295	7.7915	2.8295	12.8184
2022-02-08	-5.59167	3.3	-5.72083	3.61667	4.036	7.698	2.736	12.7249
2022-02-09	-3.42917	4.69167	-3.59583	5.30417	3.973	7.635	2.673	12.6619
2022-02-10	2.18333	6.25417	-2.07083	6.74583	3.973	7.635	2.673	12.6619
2022-02-11	4.22083	6.2375	1.675	7.23333	4.036	7.698	3.436	12.7249
2022-02-12	-0.35	6.0625	0.675	7.05	3.9415	7.6035	3.3415	12.6304
2022-02-13	-1.69167	4.8	-3.57917	5.2875	3.8785	7.5405	3.2785	12.5674
2022-02-14	-1.65833	3.29167	-4.39583	3.18333	3.8785	7.6405	3.2785	12.5674
2022-02-15	0.8375	5.325	-1.95	6.4125	4.0355	7.7975	3.4355	12.7244
2022-02-16	2.6125	6.925	1.4	8.9	4.067	7.829	3.467	12.7559
2022-02-17	3.34583	9.17083	2.49167	9.81667	3.973	7.735	3.373	12.6619
2022-02-18	1.54583	9.325	0.4875	10.075	3.7845	7.5465	3.1845	12.4734
2022-02-19	4.82083	8.60417	2.96667	9.29167	3.722	7.484	3.122	12.4109
2022-02-20	4.35	7.60417	4.48333	8.19167	3.9415	7.7035	3.3415	12.6304
2022-02-21	3.50833	8.58333	4.3375	8.94167	4.224	7.986	3.624	12.9129
2022-02-22	0.775	7.00833	2.74167	8.18333	4.412	8.174	3.812	13.1009
2022-02-23	-0.404167	5.8125	-0.3	6.59167	4.7255	8.4875	4.1255	13.4144
2022-02-24	-2.8375	4.05833	-3.425	4.75	4.6	8.362	4	13.2889
2022-02-25	0.341667	2.87917	-2.1375	3.64167	4.3805	8.1425	3.7805	13.0694
2022-02-26	-0.383333	4.1875	-0.979167	3.96667	4.161	7.923	3.561	12.8499
2022-02-27	-3.60833	2.77083	-3.56667	3.525	4.3175	8.0795	3.0175	13.0064
2022-02-28	-6.58333	0.695833	-5.80833	1.11667	4.0355	7.7975	2.7355	12.7244
2022-03-01	-8.025	0.204167	-7.24583	0.7875	4.0045	7.7665	2.7045	12.6934
2022-03-02	-6.80833	2.07917	-8.075	2.60417	4.161	7.923	2.861	12.8499
2022-03-03	-4.65417	3.36667	-6.16667	4.07917	4.349	8.111	3.049	13.0379
2022-03-04	-3.75	3.32917	-5.20833	3.75833	4.0045	7.7665	2.7045	12.6934
2022-03-05	-4.85833	2.95	-3.80417	3.37917	4.0045	7.7665	2.7045	12.6934
2022-03-06	-5.37917	1.5875	-4.05	2.2375	4.0985	7.8605	2.7985	12.7874
2022-03-07	-5.76667	0.841667	-3.76667	1.44167	4.0045	7.7665	2.7045	12.6934
2022-03-08	-8.22917	0.908333	-5.4875	1.35417	4.067	7.829	2.767	12.7559
2022-03-09	-9.20417	0.179167	-7.18333	0.35	4.1925	7.9545	2.8925	12.8814
2022-03-10	-10.4125	-2.14583	-10.3958	-1.74167	4.224	8.05	2.924	12.9769
2022-03-11	-12.3792	-2.52083	-11.55	-2.16667	4.286	8.112	2.986	13.0389
2022-03-12	-11.425	-2.14167	-11.3458	-1.76667	4.224	8.05	2.924	12.9769
2022-03-13	-6.95833	0.879167	-9.38333	1.36667	4.1925	8.0185	2.8925	12.9454
2022-03-14	-5.62917	1.7125	-6.08333	1.75833	4.161	7.987	2.861	12.9139
2022-03-15	1.09167	3.39167	-2.4125	4.125	4.161	7.987	2.861	12.9139
2022-03-16	1.15	4.2875	-1.58333	4.24583	4.224	8.05	2.924	12.9769
2022-03-17	-3.00417	2.70833	-2.325	3.1875	4.224	8.05	2.924	12.9769
2022-03-18	-7.3125	0.404167	-7.49167	0.754167	4.286	8.112	2.986	13.0389
2022-03-19	-8.77917	-0.2625	-10.1208	0.0958333	4.286	8.112	2.986	13.0389
2022-03-20	-7.70417	-0.0958333	-8.675	0.329167	4.349	8.175	3.049	13.1019
2022-03-21	-5.04167	2.24167	-5.99167	3.10833	4.286	8.112	3.686	13.0389
2022-03-22	-0.170833	5.87083	-2.40833	6.49167	4.286	8.112	3.686	13.0389
2022-03-23	-1.07083	4.92917	-2.5375	5.7125	4.516	8.342	3.916	13.2689
2022-03-24	2.65833	10.175	-0.195833	10.8	4.5475	8.3735	3.9475	13.3004
2022-03-25	3.05833	9.64167	1.87083	10.0208	4.516	8.342	3.916	13.2689
2022-03-26	3.62917	8.65	0.6125	8.6375	4.516	8.342	3.916	13.2689
2022-03-27	5.2375	13.6208	2.7875	14.1208	4.454	8.28	3.854	13.2069
2022-03-28	6.95833	11.5917	5.30417	12.675	4.4225	8.2485	3.8225	13.1754
2022-03-29	5.40833	14.4583	4.1625	14.325	4.391	8.217	3.791	13.1439
2022-03-30	6.81667	16.3125	5.81667	16.5792	4.391	8.217	3.791	13.1439
2022-03-31	7.225	16.075	7.2	17.3583	4.391	8.217	3.791	13.1439
