# Supplementary material for: Winter is (not) coming: Acoustic monitoring and temperature variation across important bat hibernacula
Source: Biodivers Data J. 2025 Jan 24;13:e141801. doi: 10.3897/BDJ.13.e141801 (PMC11786192; doi:10.3897/BDJ.13.e141801)
Supplement: Supplementary material 3 — Supplementary Materials 3 [file bdj-13-e141801-s003.xlsx]

## Sheet: Sheet1
month	year	t_ivanova	t_balabanova	t_parnicite	t_devetashkata
Jan	1950	-10	-11.4	-13	-14.4
Jan	1950	-9	-7.3	-14	-15
Jan	1950	-5.9	-6.6	-7.7	-5.6
Jan	1950	-5.8	-8.9	-6.6	-5.1
Jan	1950	-5.5	-9.3	-8.7	-8
Jan	1950	-6.6	-8	-11.6	-9.1
Jan	1950	0.2	-3.1	-5.9	-3.4
Jan	1950	1.8	0.3	-2.5	0.6
Jan	1950	1.9	-1	-0.7	-1.4
Jan	1950	1.8	0.1	-1.5	1.2
Jan	1950	-0.3	-1.7	-2	-0.9
Jan	1950	1.9	0.3	-0.2	0
Jan	1950	2.5	0.7	2.5	4.7
Jan	1950	0.4	-0.3	2.8	4.6
Jan	1950	-3	-3.3	0	-0.2
Jan	1950	-8.2	-4.9	-1.4	-3.6
Jan	1950	-10.1	-6.8	-9.6	-7.9
Jan	1950	-6.8	-4.9	-10.1	-10
Jan	1950	-3.5	-4	-6.5	-6
Jan	1950	-2.8	-3.7	-5.5	-5
Jan	1950	-0.3	-3.6	-4.5	-3.1
Jan	1950	0.9	-1.6	0.4	2.1
Jan	1950	-0.2	-2.4	1	2.7
Jan	1950	-3.1	-3.4	-0.5	0.4
Jan	1950	-0.5	-4.3	-0.2	1.4
Jan	1950	-7.3	-9	-3.7	-1.3
Jan	1950	-7.6	-10.3	-6	-2.6
Jan	1950	-2.1	-2.5	-0.9	3.3
Jan	1950	0.2	-0.7	2.8	6.1
Jan	1950	0.9	-0.7	3.3	7.9
Jan	1950	-1.7	-4.9	-1.2	0.4
Feb	1950	-4.6	-6.6	-2.4	0.2
Feb	1950	-2.3	-4.6	-1.3	-0.3
Feb	1950	-1.4	-3.4	0.2	1.8
Feb	1950	2.2	-0.8	3	5
Feb	1950	2.3	0	2.9	7.2
Feb	1950	-0.8	-1.6	2.7	4.9
Feb	1950	-1.6	-3.5	0.4	0.6
Feb	1950	-1.1	-1	3.8	3.7
Feb	1950	3.6	1.8	9	9.4
Feb	1950	3.8	1.4	6.3	7.3
Feb	1950	1.1	-3.9	1	1.2
Feb	1950	-1.3	-1.8	-0.2	0.3
Feb	1950	1.3	0.2	2.5	4.4
Feb	1950	5.1	4	7.9	9.7
Feb	1950	3.5	1.8	8.1	8.6
Feb	1950	2.6	1.6	6.2	6.6
Feb	1950	1.9	1.3	7.4	6.8
Feb	1950	3.7	3.5	8.4	8.1
Feb	1950	6	4.5	10.7	11.4
Feb	1950	5.7	5.7	10.2	10.8
Feb	1950	6.2	5	9.1	10.3
Feb	1950	6.1	4.8	7.9	9.9
Feb	1950	4.8	5.1	7.6	8.2
Feb	1950	5.5	4.6	6.3	7
Feb	1950	6.5	6.9	8.4	9.4
Feb	1950	7.3	7.2	7.5	11.3
Feb	1950	6.8	6.8	9.1	10.2
Feb	1950	4.1	2.9	7.9	9.3
March	1950	1.1	-2.1	4.5	5
March	1950	-2.4	-4.6	2	1.4
March	1950	-2.8	-3.7	1	1.4
March	1950	-1.2	-2.1	3.2	3.8
March	1950	-1.1	-3	3.8	5.1
March	1950	-1.7	-1.5	4.4	5.2
March	1950	1.6	1.6	7.1	6.7
March	1950	4	3.3	9.1	9
March	1950	4.8	3.7	10.3	11.2
March	1950	4.8	3.4	11.1	11.5
March	1950	5.3	4.6	9.2	9.1
March	1950	5	5.9	11.2	11.9
March	1950	6.3	5.6	12.2	13.6
March	1950	5.8	4.7	10.6	12.2
March	1950	2.2	3.3	9.9	10.5
March	1950	-0.1	-0.2	6.9	7.9
March	1950	-0.1	1.3	7.5	8.4
March	1950	1.5	0.2	6.1	6.7
March	1950	-2	-2.6	3.4	4.3
March	1950	-2.4	-2.7	3.4	3
March	1950	-1.5	1.6	7.1	6.3
March	1950	0	1	7.2	7.6
March	1950	2.8	3	7.5	7
March	1950	4	3.9	8.7	8.5
March	1950	5.7	6.4	12.3	11.8
March	1950	6.4	5.6	11.9	12.7
March	1950	5.9	5.7	10.9	10.5
March	1950	7.3	7.8	10.6	10.5
March	1950	8.9	9.5	11.6	12.2
March	1950	8.9	7.9	11.7	12.3
March	1950	2.6	1.3	4.9	5.3
4	1950	-0.6	0.9	6.7	7.9
4	1950	3.3	2.7	8.3	8.8
4	1950	4	5	8.4	8.2
4	1950	4.7	6.4	10.3	10.8
4	1950	4.3	2.7	8.6	8.9
4	1950	2.3	0.9	6.1	6.1
4	1950	2.5	1.2	5.8	7.1
4	1950	4.1	3.3	8.8	10.5
4	1950	6.3	4.3	8.1	10.9
4	1950	2.5	1.7	7	8.6
4	1950	1.6	0.9	7.2	8.5
4	1950	1.8	0.2	6.2	7
4	1950	2	-0.5	5.4	6.8
4	1950	2.3	1	6.4	7.6
4	1950	1.5	1.6	6.8	7.8
4	1950	0.1	1.3	7.4	8.1
4	1950	2.2	2.8	7.9	8.9
4	1950	4.1	3.5	9.5	10.5
4	1950	3.5	3.3	9.2	9.1
4	1950	5.4	5.2	10.7	11.7
4	1950	6.6	6.6	11.9	12.8
4	1950	5.9	6.4	10.3	10.7
4	1950	6.7	5.7	11.5	11.6
4	1950	5.5	3.8	9.3	9
4	1950	2.5	2.6	8.1	8
4	1950	2.1	3.4	8.4	9
4	1950	3.3	3.4	8.7	10
4	1950	0.4	-0.1	6	7
4	1950	2.7	2.3	9.2	10
4	1950	6.6	7.9	12.1	12.6
5	1950	7.2	6.5	10.9	11.5
5	1950	7.1	5.9	9.8	10.1
5	1950	7.6	5.9	11.5	12.7
5	1950	5.7	4.4	8.8	9.9
5	1950	5.5	3.9	8.9	8.8
5	1950	4.8	4.5	9.5	9.9
5	1950	5.4	6	10.1	10.6
5	1950	5.6	7.5	11	10.8
5	1950	5.8	8.6	12.3	12.1
5	1950	7.5	9.6	14.1	13.9
5	1950	8.6	10.1	14.1	14.2
5	1950	9.6	10.4	13.6	13.9
5	1950	10.2	10.5	13.8	13.9
5	1950	8.8	9.5	14.4	14.1
5	1950	8.7	8.3	13.2	14.3
5	1950	10.1	9	14.2	15
5	1950	9.7	8.7	14.5	16.3
5	1950	9.6	10	15.6	15.9
5	1950	9.8	7.9	14.5	15.6
5	1950	7.7	7.1	13.4	14
5	1950	10.5	10.7	15.9	16.6
5	1950	13.2	12.4	18.6	18.9
5	1950	12.1	10.9	16.9	17.2
5	1950	11	10.5	15.8	15.3
5	1950	11.1	12.8	16.3	16.9
5	1950	10.9	11.3	16.3	17.3
5	1950	11.2	11	16.5	18.2
5	1950	10.6	10.4	15.6	17.8
5	1950	12.2	9.7	14.8	16.2
5	1950	12.1	10.4	15.2	16.2
5	1950	12.3	11.3	15.9	16.8
6	1950	13.3	11.5	16.3	17.4
6	1950	13.4	10.7	15.2	17.8
6	1950	11.2	8.5	13.7	15.5
6	1950	11.8	8.1	14.3	15.8
6	1950	8.9	7.8	14.4	15.1
6	1950	10	10.6	16.3	17.1
6	1950	10.8	12.5	16.8	18.2
6	1950	10.8	11.7	16.1	17.3
6	1950	11.5	11.4	16.1	17.4
6	1950	10.9	10.4	16.2	17.4
6	1950	10.6	11.4	17.1	17.4
6	1950	10.7	12.7	16.7	17.6
6	1950	13.7	13.3	18.6	20.2
6	1950	13.2	12	18.2	19.1
6	1950	13	11.3	17.1	18.8
6	1950	15.4	13.7	18.4	20.3
6	1950	16.4	15.1	19.4	20.7
6	1950	16.2	16	19.2	19.9
6	1950	18.2	17.8	23.6	24.5
6	1950	21.2	19.6	22.5	24.5
6	1950	20	19.2	22.1	23.5
6	1950	20.6	17.4	20.7	22.1
6	1950	17.3	12.4	17.9	19.9
6	1950	11.3	7.4	14.1	15.5
6	1950	10	8.3	14.8	15.9
6	1950	11.1	9.6	15.5	16.4
6	1950	15.4	14.2	19	20
6	1950	17.7	16.9	20.1	21.4
6	1950	16.3	15.5	20.1	20
6	1950	16.8	18.4	21.3	21.7
7	1950	19	19.7	22.8	24.6
7	1950	20.9	20.2	23.6	25.2
7	1950	21.6	20.8	26.5	27.5
7	1950	23	21.7	28.7	29.5
7	1950	23.1	20.2	23.5	25.2
7	1950	21.8	19.9	23.1	25.6
7	1950	19.4	16.9	22.1	23.2
7	1950	17.6	14.3	21.1	22.3
7	1950	15.4	11.1	17.3	19
7	1950	13.9	13.4	18.2	19.6
7	1950	14	12.6	18.8	20.6
7	1950	13.9	12.5	18.1	19.5
7	1950	13.5	13.6	19.7	20.3
7	1950	13.5	14.4	19.3	20.4
7	1950	16.3	15.7	20.6	21.9
7	1950	18.7	17.6	21.9	23.1
7	1950	18.1	16.6	21.7	23.4
7	1950	14.9	13.2	18.8	19.9
7	1950	15.4	15.8	19.6	21.2
7	1950	16.5	17.6	23.8	24.2
7	1950	19	18.4	25.9	27.3
7	1950	14.2	11.7	18.9	20
7	1950	14.4	12.8	19.4	20.6
7	1950	17	16.1	21.1	21.7
7	1950	18.6	15.4	21.5	23.7
7	1950	16.2	15.3	20.4	20.4
7	1950	17.5	18	23.2	23.8
7	1950	18.6	15.5	20.9	24
7	1950	14.5	12.5	17.8	19.6
7	1950	15	14.7	19.3	20.9
7	1950	16.6	16.3	21.3	22.7
8	1950	18.2	18.3	24	25
8	1950	19.5	19.2	26.2	26.7
8	1950	20.1	15	22.3	24.6
8	1950	17.4	15.4	21.4	22.5
8	1950	19.5	19.4	23.4	23.9
8	1950	20.7	19.9	24.6	25.9
8	1950	20.6	17.7	23.7	25.7
8	1950	16.2	11.2	16.4	18.2
8	1950	14.6	12.3	17.2	17.3
8	1950	17.1	14.7	18.7	20.2
8	1950	18.4	17.3	20.7	21.4
8	1950	20.2	19.4	24.2	24.1
8	1950	22.1	21	26.8	26.4
8	1950	22	17.5	24.2	25.3
8	1950	18.6	14.7	21.3	22.3
8	1950	14.4	11.9	16.1	16.8
8	1950	14.7	11.9	17.2	17.7
8	1950	14.1	11.6	18	18.6
8	1950	13.9	11.9	18.5	18.6
8	1950	13.8	11.8	17	17.5
8	1950	13	12.8	17.2	17.6
8	1950	12.8	13.1	17	17.3
8	1950	12.8	12.7	17.1	17.2
8	1950	12.2	12	17	16.4
8	1950	11.6	12	17.1	16.2
8	1950	11.4	12.2	16.5	16.4
8	1950	11.4	12.4	16.4	16.2
8	1950	12	13.2	17.3	17.4
8	1950	13.7	14.2	17.7	18
8	1950	16	15.6	19.1	18.2
8	1950	16.2	16.4	21.2	20.6
9	1950	17.2	16.1	21.4	21.6
9	1950	19.2	18.4	23.1	22.7
9	1950	20.8	19.6	23.6	24.4
9	1950	21.1	19.3	23.7	24.8
9	1950	20.6	18.6	22.6	23.2
9	1950	18.2	16.3	21.4	21.8
9	1950	15.1	13.4	19.5	20.2
9	1950	13	11.4	17.7	17.2
9	1950	12.2	11.1	16.6	17.1
9	1950	11.4	12	16.2	17
9	1950	12.5	12.5	17	17.7
9	1950	13.2	13	17.4	17.7
9	1950	11.9	11.7	17.7	18.1
9	1950	10.6	11.4	17.3	17.2
9	1950	10.2	10.9	16.3	16.5
9	1950	9.7	11.6	15.7	16.3
9	1950	11.3	13.2	16.6	16.5
9	1950	9.3	6.8	12.8	13.4
9	1950	5.3	5.1	11.6	11.5
9	1950	5.4	6.9	12.7	12.4
9	1950	10.9	9.3	15.4	16.1
9	1950	13.2	12.3	16	16.4
9	1950	13.8	14.3	17.4	17
9	1950	14.2	14.5	18.2	17.8
9	1950	13.4	13.7	19	18.7
9	1950	13.9	13.3	19	18.6
9	1950	14.1	13.2	18.3	18.3
9	1950	11.8	13.6	18	17.5
9	1950	12.2	13.7	17.9	18
9	1950	12.2	13.5	17.8	18.8
10	1950	12.2	12.4	18	18
10	1950	12.6	13	18.2	18.5
10	1950	12.1	13.2	17.3	17.7
10	1950	12	12.8	17.7	17.8
10	1950	11.2	12.2	17.6	19
10	1950	11.4	12.1	18.2	18.2
10	1950	11.7	8.7	14.4	15.8
10	1950	8.9	4.3	10.4	11.4
10	1950	5.4	4.6	9.2	9.1
10	1950	4.8	4	9.9	8.7
10	1950	3.4	3.4	10	10.7
10	1950	5.1	5.9	12	12.2
10	1950	7.2	7.2	12.5	13.6
10	1950	8.7	4.1	10.2	11.3
10	1950	3.5	2.4	9.1	9.8
10	1950	0.2	0.4	6	6.4
10	1950	0.8	3.9	9.1	9.7
10	1950	2.8	4	9.3	9.8
10	1950	4.4	5.4	9.2	9
10	1950	4.2	4.3	9	9.2
10	1950	3.8	2.2	6.9	7
10	1950	2.8	-0.3	5.5	6
10	1950	3.7	2.5	5.4	5.7
10	1950	5.1	5.2	5.1	6.6
10	1950	7	5.8	8	7.9
10	1950	7.5	6.4	8.8	9.5
10	1950	8.3	8.2	10.9	11.9
10	1950	9.7	9.6	13.6	14.2
10	1950	8.3	2.3	8	13.3
10	1950	5.9	1.1	7.1	10.1
10	1950	6.4	4.4	9	10.3
11	1950	7	5.2	9.4	10.7
11	1950	6.9	4.9	9.9	11
11	1950	6.5	5.6	10.5	11.1
11	1950	5.5	5.6	8.8	9.8
11	1950	5.4	5.3	9.1	9.6
11	1950	5.5	5.9	8.2	9
11	1950	5.5	4.5	8	8.6
11	1950	6.5	5.5	8.6	9
11	1950	7.7	7.4	10.2	10
11	1950	8	7.4	10	11.3
11	1950	7.5	6	9.2	10.4
11	1950	7.6	5.3	8.5	9.3
11	1950	9.3	7.2	9.8	10.4
11	1950	10.1	8	9.6	10.2
11	1950	9.4	7.5	8.4	9
11	1950	7.2	6.5	9	8.8
11	1950	6.6	5.8	9	9.2
11	1950	9	8.9	13.9	14.1
11	1950	9	7.9	12	12.5
11	1950	7.7	4.9	10.4	11.2
11	1950	1.2	-0.1	3.4	3.9
11	1950	0.9	2.6	2.6	2.6
11	1950	3.2	1.6	3.7	4
11	1950	2.3	0	3.8	3.9
11	1950	1.4	0.5	2.9	2
11	1950	2.3	2.6	3.8	4.1
11	1950	4.5	5	4.9	7.1
11	1950	5.2	5.5	7.1	8.5
11	1950	2.4	1.7	5.3	6.1
11	1950	-1.8	-5.4	-0.6	0.4
12	1950	0.6	-4.2	-1.8	-1.2
12	1950	2.2	0.8	-1.3	-1
12	1950	2.9	0.5	-0.9	1.2
12	1950	2.7	1.8	2.7	3.4
12	1950	2.5	2.5	3.6	5.2
12	1950	3.6	1.7	4.2	5.8
12	1950	2.8	1.9	4.9	6.8
12	1950	1.2	-0.9	3.8	4.3
12	1950	0.3	0.8	3.5	3.2
12	1950	5.3	4.6	9.9	8.2
12	1950	6.3	5.8	12.1	9.5
12	1950	6.8	6	9.5	9.1
12	1950	6.7	5.8	11.6	10.1
12	1950	1.7	-0.2	6.5	6.9
12	1950	-2.4	-4.6	0.5	1
12	1950	-3.6	-5.6	-0.6	-0.2
12	1950	-5.5	-7.5	-1.5	-0.9
12	1950	-6.5	-8.6	-5.6	-3.9
12	1950	-6.1	-7.6	-10.3	-7.3
12	1950	-0.2	-4.3	-1.8	-1.6
12	1950	-3.5	-8.2	-7.4	-5.5
12	1950	-2.4	-3.6	-5.7	-5.7
12	1950	-1.7	-3.5	-4.9	-3.2
12	1950	-1.5	-1.6	-5.7	-5.9
12	1950	0.5	-2.9	-2.7	-0.9
12	1950	0.9	-2.2	0.6	2.2
12	1950	0.4	-2.7	-0.4	0.2
12	1950	-0.4	-3.7	-2.3	-2.2
12	1950	-1.5	-3	-3.3	-3.6
12	1950	-2.3	-5.1	-5.1	-4.2
12	1950	-0.6	-3.3	-6.7	-5.7
Jan	1951	-0.1	-1.9	-6.9	-7.6
Jan	1951	0.8	-1.9	-7.1	-5.6
Jan	1951	2	-1.9	-3.3	-4.5
Jan	1951	2.4	-0.8	1.1	-0.7
Jan	1951	5.7	1.4	2	1.9
Jan	1951	4.8	1.5	1.3	2.5
Jan	1951	5.1	1.5	0.5	0.3
Jan	1951	2.7	0.6	1	2.2
Jan	1951	2.5	2	3.1	4.6
Jan	1951	4.1	1.2	0.7	4.3
Jan	1951	2.4	0.8	1.4	4.2
Jan	1951	1.7	0.5	2.2	5.7
Jan	1951	-3.4	-1.7	2.7	4.1
Jan	1951	-1.3	-1.7	1.9	2.7
Jan	1951	-2.1	-4.7	0.2	-0.2
Jan	1951	-2.1	-4.2	-2.3	-1.2
Jan	1951	-1.5	-4.5	-0.6	0.2
Jan	1951	-0.2	-2.2	0.8	0.9
Jan	1951	-1.1	-2.4	1.8	1.7
Jan	1951	1.1	-0.6	2.8	3.9
Jan	1951	3.7	0.6	5.3	6.7
Jan	1951	4.6	2	8.6	9.9
Jan	1951	2.1	1.4	8.5	8.7
Jan	1951	-1.6	-2.4	3.5	3.7
Jan	1951	-3.6	-3.7	0.5	0.2
Jan	1951	-1.5	-2.1	4.3	4
Jan	1951	-6.6	-8.8	-0.1	-0.4
Jan	1951	-4	-6.3	-0.9	0
Jan	1951	3.1	-2.8	-0.4	1.1
Jan	1951	-1.2	-10.3	-3.5	-2.4
Jan	1951	-7.9	-11.6	-7.4	-6.5
Feb	1951	-4	-8.3	-9.4	-6.6
Feb	1951	-0.1	-3.4	-4.3	-2
Feb	1951	3.8	1.2	2.8	4.4
Feb	1951	-0.3	-4.4	0.9	2.4
Feb	1951	-2.7	-3.4	0.9	1
Feb	1951	0.3	-2.9	1.9	1.9
Feb	1951	-2	-4.8	-0.8	-0.2
Feb	1951	-3.2	-4.1	-0.8	-0.9
Feb	1951	-1.5	-1.9	0.6	0
Feb	1951	1.7	0.1	2.6	2.1
Feb	1951	1.5	1	4.5	3.9
Feb	1951	1.7	-0.4	4.4	4.9
Feb	1951	0.1	-0.2	4.1	4
Feb	1951	1.7	-0.1	4.2	4.2
Feb	1951	1.5	-0.5	4.9	5.4
Feb	1951	3.1	0.7	6.5	6.8
Feb	1951	2.6	-2.8	1.4	2
Feb	1951	-7.7	-8.6	-1.2	-1
Feb	1951	-11.6	-9.4	-2.7	-2.8
Feb	1951	-8.6	-6.6	-2.1	-2.2
Feb	1951	-4.2	-4.3	-0.2	-0.7
Feb	1951	-1.3	-2.9	1.7	1.3
Feb	1951	1.1	0.3	5.1	6.4
Feb	1951	3.3	1.5	6	7
Feb	1951	0.6	-0.6	4.7	4.5
Feb	1951	3	0.9	5.6	6.3
Feb	1951	2.1	1.6	5.1	4.9
Feb	1951	2	2.5	5.9	5.5
March	1951	2.3	2.2	5.9	5.6
March	1951	1.7	1.4	4.7	4.9
March	1951	0.7	0.5	4.3	3.2
March	1951	-1.2	-0.5	3.1	1.8
March	1951	-2.1	-1.5	2.1	1.2
March	1951	-1.9	-2.5	1	0.8
March	1951	-1.5	-1.9	2.3	2.6
March	1951	-2.5	-1.7	2.1	1.5
March	1951	-1.1	-0.5	2.3	2.7
March	1951	0.3	1.8	4.2	4.7
March	1951	1.7	2.8	5.5	5.3
March	1951	4.9	4.1	5.8	7
March	1951	0	0.8	3.5	3.5
March	1951	-5.1	-4	0.1	0.2
March	1951	-5.5	-2.4	1.5	1.5
March	1951	-1.5	-0.7	4.8	5.4
March	1951	-2.5	-0.5	3.9	3.5
March	1951	-0.5	1.9	3.5	3.1
March	1951	3.2	3.5	6.4	6
March	1951	7.2	6.9	10.4	9.3
March	1951	8.1	8.2	12.4	12.1
March	1951	9.2	9.6	12.8	13.5
March	1951	9.8	10.4	13.3	13.9
March	1951	10.5	9.9	14.7	16
March	1951	7.4	4.4	11.4	12.4
March	1951	2.2	1.4	6.7	6.7
March	1951	0.9	0.9	4.6	4.6
March	1951	0.3	1.6	5.3	4.8
March	1951	2	3.9	6.6	6.8
March	1951	3.4	4.7	8.2	8.6
March	1951	5.3	5.5	9.7	11.6
4	1951	4.3	4.7	10	9.7
4	1951	2.2	3.7	7.5	7.1
4	1951	3.9	5.1	9	8.8
4	1951	3	4.2	8.2	8.2
4	1951	0.9	1.8	6.3	6
4	1951	1.8	4.2	6.4	6.7
4	1951	4.9	5.6	11.2	11.4
4	1951	3.9	1.1	8.1	9
4	1951	-0.7	-0.6	6.2	5.8
4	1951	0.8	1.3	8.6	8.7
4	1951	-3	-2.8	4	4.4
4	1951	-3.8	-2.3	3.9	3.8
4	1951	1	2	7.4	8
4	1951	5.1	4.5	10	10.4
4	1951	7.9	6.4	11.5	11.6
4	1951	8.4	8.5	11.8	12.8
4	1951	9.3	9.7	13.3	14
4	1951	9.4	9.1	12.6	12.7
4	1951	9.5	9.5	12.7	12.3
4	1951	10.3	11.6	13.7	13.3
4	1951	10.2	11	13.5	13.4
4	1951	8.2	9.6	14.4	15.4
4	1951	7.1	6.8	9.2	9.3
4	1951	1.2	1.3	7	7.8
4	1951	1.3	2.2	8	8.4
4	1951	3	3.9	9.3	9.6
4	1951	5.1	5.2	11.8	12.1
4	1951	6.5	7.2	12.8	13
4	1951	6.8	8	12.7	12.6
4	1951	9.1	9.5	15	15.2
5	1951	8.1	6.7	13.3	13.5
5	1951	3.6	2	7.7	8
5	1951	2.8	2.8	9	9.3
5	1951	3.9	4.3	10.3	11
5	1951	6.5	7.4	11.1	11.9
5	1951	8.5	9.8	13.1	13.5
5	1951	11.5	12.1	16	16.4
5	1951	12.8	13	17.9	17.6
5	1951	12.1	13	16.6	16.2
5	1951	12.4	12.3	17.1	16.5
5	1951	13	12.4	17.4	18.4
5	1951	11.7	11.1	15.7	17
5	1951	11.1	11.4	16.7	18.4
5	1951	12.2	13.2	17.3	18
5	1951	13.4	14.9	17.1	17.5
5	1951	14.7	15	18.3	18.2
5	1951	15.7	15.8	19.4	19.3
5	1951	15.7	14.6	18.8	18.9
5	1951	15.6	14.9	18.6	19.1
5	1951	13.1	13.4	19.5	20.2
5	1951	13.5	13.8	19.9	20.4
5	1951	12.3	11.4	18.7	19.5
5	1951	10.8	10.1	17.2	18
5	1951	9.8	8.3	15.5	16
5	1951	6.6	5.3	10.1	9.9
5	1951	6.3	6.7	11.6	12.7
5	1951	8.2	9.2	13.2	13.9
5	1951	8.7	10.4	14.7	15.1
5	1951	10.2	11.4	16.1	16
5	1951	12.2	12.9	18.1	18.4
5	1951	15.5	14.3	20.5	21
6	1951	17.7	17.9	24.8	24.6
6	1951	20	17.9	26.2	25
6	1951	19.3	15.3	21.1	20.5
6	1951	14.2	11.6	18.5	19.2
6	1951	11.4	12.5	18.2	18.9
6	1951	11.8	13.2	19.7	20.4
6	1951	12.6	10.3	17.3	20.1
6	1951	10.8	8.3	15	18.5
6	1951	9.8	8.7	15.8	18.3
6	1951	10.9	9.2	15.9	17.5
6	1951	12.6	11.3	17	19.3
6	1951	13.1	12.1	17.7	20
6	1951	14.2	12.3	18.2	20.4
6	1951	13.1	7.3	13.8	15.8
6	1951	10.6	7.8	13.8	15.7
6	1951	8.3	7.5	11.7	13.5
6	1951	10.2	8.6	14.5	16.2
6	1951	12.6	11.8	17.3	19.1
6	1951	15.4	14.8	20.2	21.8
6	1951	16.9	16.3	21.2	23.3
6	1951	17.2	16.4	21.1	24
6	1951	15.8	13.5	19.3	21.6
6	1951	17.1	14.6	19.1	22.6
6	1951	14.8	12.5	17.3	19.3
6	1951	13.5	10.8	16.9	18.6
6	1951	11.9	9.2	16.1	17.9
6	1951	12.9	11.1	17.3	18.9
6	1951	16.5	14.5	19.2	21.1
6	1951	17.5	17.2	22.5	24
6	1951	17.7	15.1	19.6	22
7	1951	13.1	12	17.9	19.3
7	1951	12.5	13.1	18	20
7	1951	14.2	15.1	20	20.6
7	1951	15.5	17.1	21.3	22.4
7	1951	16.9	18.8	25.1	26.3
7	1951	20.6	20.3	27.3	29.4
7	1951	22.3	20.6	26.3	28.2
7	1951	22.5	19.6	25.8	27.2
7	1951	22	18.9	24.8	26.4
7	1951	18.6	16.9	22.3	23.9
7	1951	19.2	15.7	21.6	23.3
7	1951	17	14.3	20.1	21.6
7	1951	16.2	10.8	16.8	19
7	1951	13	10.8	17.6	18.5
7	1951	13.7	13.1	19	19.8
7	1951	15.7	16.9	21.9	22
7	1951	18.2	17.4	23.3	23.9
7	1951	15.2	11.4	18.3	20
7	1951	12.1	9.7	16.8	18.1
7	1951	12.2	10.3	17.6	18.9
7	1951	13.5	11.7	19	20.6
7	1951	14.8	14.2	20.3	21.8
7	1951	15.2	15.3	21	22.3
7	1951	14.7	14	19.9	21.2
7	1951	11.9	10.9	18.7	18.8
7	1951	13	12.9	19	18.6
7	1951	14.5	16.1	20.8	20.5
7	1951	15.2	17.4	22.3	22.3
7	1951	16.3	18.4	23.6	23.5
7	1951	17.4	19.3	24.5	24.6
7	1951	18.2	19.7	24.8	24.8
8	1951	18.7	20.1	24.9	24.4
8	1951	19.9	21.1	26.4	25.2
8	1951	20.8	20.7	26.4	26.8
8	1951	20.7	20.3	26.2	27.5
8	1951	20.4	19.9	26.9	27.7
8	1951	21.9	22.5	27.6	27.8
8	1951	23.1	22.1	29.1	29.3
8	1951	20.6	15.1	22.3	24.3
8	1951	15	9.1	16.5	18.3
8	1951	13	8.7	15.6	16.9
8	1951	13.5	9.9	16.6	17.8
8	1951	13.9	12.4	18.2	19.8
8	1951	15.4	15.7	20	21.6
8	1951	18	17.1	23.1	23.7
8	1951	18	13	20.3	22
8	1951	16.4	14.7	20.1	22
8	1951	17.1	16.7	22.1	23
8	1951	16.2	14.4	20.9	22.4
8	1951	15.7	15.7	20.2	21.7
8	1951	17.5	16.7	21.4	22.5
8	1951	17.5	13.6	19.8	21.4
8	1951	14.6	13.2	17.3	18.6
8	1951	12.8	14.9	19.2	19.8
8	1951	14.1	15.8	20.3	20.6
8	1951	17.3	17.1	21.9	23
8	1951	16.5	12.7	18.7	20.3
8	1951	15.2	14.1	18.2	19.1
8	1951	15.4	16.4	19.8	19.8
8	1951	16.3	18.7	21.4	21.6
8	1951	18.9	20.6	24.3	24.1
8	1951	19	20.8	26.6	27.3
9	1951	20.4	20.4	26.8	27.6
9	1951	19.7	20.6	26.9	26.6
9	1951	20	20.9	25.2	24.5
9	1951	20.6	18.3	24.3	25.3
9	1951	15.7	11.9	19.1	20.9
9	1951	13.1	11.2	17.5	18.7
9	1951	13.3	13	18.1	19
9	1951	13	14.3	19.1	19.8
9	1951	13	14.5	19.2	20.2
9	1951	13.2	14.8	20.2	20.7
9	1951	13.6	14.4	19.9	20.6
9	1951	13.5	14.3	19.6	21
9	1951	15.4	15.3	19.7	20.5
9	1951	15.6	17	20.5	21.5
9	1951	17.2	17	21.7	23.1
9	1951	16.2	17.3	21.5	22.6
9	1951	13.9	16.9	21.2	21.4
9	1951	14.5	16.3	20.8	21.4
9	1951	15.5	16.9	21.1	22
9	1951	15.4	17.2	21.3	21.7
9	1951	15.4	14.5	20.9	22.4
9	1951	14.2	14.9	19	19.4
9	1951	14.4	16.3	19	19.5
9	1951	15	17	20	20.5
9	1951	15.7	17.4	21.3	21.2
9	1951	16.8	17.4	22	21.3
9	1951	13.2	11.9	19.4	19.2
9	1951	11.3	11.7	16.6	16.5
9	1951	12.3	12.9	17.3	17.4
9	1951	13.6	14.6	18.3	17.9
10	1951	12.9	14.2	16.9	16.1
10	1951	10.1	11.3	14.8	14.4
10	1951	10.5	10.6	13.6	14.9
10	1951	9.2	8.1	13.6	13.5
10	1951	9.7	9.8	14.8	15.3
10	1951	10.3	8.7	13.4	14.1
10	1951	6.9	5.9	9.4	10.4
10	1951	9.4	8.1	10.3	11
10	1951	12.1	11.1	11.8	13
10	1951	12.5	10.6	14	15
10	1951	12.1	11.2	15.2	16.1
10	1951	13.2	12.3	18.4	19.8
10	1951	11	7.9	13.9	14.8
10	1951	10.5	9.5	13.9	14.3
10	1951	13.9	13.4	16	15.9
10	1951	15.1	15.9	16.3	16.2
10	1951	15.7	16.4	16.5	17.3
10	1951	13.7	12.3	15.1	14.8
10	1951	6.3	5.9	10.1	10
10	1951	5.5	4.7	9.3	10.2
10	1951	8.5	7.2	9.3	9.9
10	1951	10.1	7.3	11.1	11.5
10	1951	10.4	9.3	11.5	11.9
10	1951	9	9.5	12.3	12.1
10	1951	8.6	7.7	12.4	12.5
10	1951	8.6	5.7	11	12.4
10	1951	2.7	-1.8	5.2	5.6
10	1951	0.4	-1.9	5.3	5.3
10	1951	2	0.5	6.1	5.6
10	1951	4.5	3.8	9	8.2
10	1951	6.4	5.6	9.8	10.1
11	1951	7.4	6.6	10	10.5
11	1951	7.4	7.9	10.9	10.9
11	1951	8.1	6.9	11.9	11.6
11	1951	7	6.6	12.3	12
11	1951	8.4	7.4	13.8	13.6
11	1951	9.9	9.7	14.5	12.9
11	1951	11.6	11	17.8	17.9
11	1951	11.5	8.7	13.6	14.4
11	1951	8.6	7	12	12.6
11	1951	6.5	6.5	9.7	10.2
11	1951	5.9	4.5	9.1	9.3
11	1951	6	4.7	9.6	9.1
11	1951	6.4	5.5	9.3	9
11	1951	9	7.8	12.7	12.8
11	1951	4.1	0.2	6.7	7.1
11	1951	-0.1	1	7.8	6.9
11	1951	3.4	4.4	11.6	9.6
11	1951	5.9	5.9	10.8	8.7
11	1951	6.7	6.2	12.2	10.1
11	1951	7.2	5.1	10.2	9.9
11	1951	5.7	2.6	7.6	8.2
11	1951	5.2	2.5	6.8	6.8
11	1951	4.8	3.2	7.3	9.1
11	1951	4.2	1.9	7.1	9.9
11	1951	3.2	2.7	7.1	8.4
11	1951	1.5	-1.7	3.4	4.1
11	1951	-0.4	-0.5	4.1	3.3
11	1951	4.6	1.4	4.8	5
11	1951	4	-3.2	3.5	4
11	1951	-0.6	-4.9	-0.4	0.1
12	1951	2.1	-0.4	3	3
12	1951	2.8	-1	2.8	4.4
12	1951	1.5	-1.9	4.4	4.6
12	1951	-0.6	-3	3.9	3.3
12	1951	-0.5	-1	2.8	2
12	1951	1.4	-0.3	1.3	1.4
12	1951	1.5	0.5	1.9	2.9
12	1951	2.4	-0.7	3.2	4.2
12	1951	0	-1.1	3.9	3.8
12	1951	-1	-2	2.4	2.1
12	1951	-0.5	-1.7	0.9	1.4
12	1951	-1.4	-0.9	5	5
12	1951	-0.4	-2.3	2	2.4
12	1951	0.9	-0.7	2.6	2.4
12	1951	1.6	-0.2	2.1	2.3
12	1951	0.9	-0.7	0.8	2.4
12	1951	0.4	-1.1	1.2	1.1
12	1951	2.1	-0.5	0.9	2.7
12	1951	3.8	1.7	3.6	7.1
12	1951	2.1	1.9	6.3	8.5
12	1951	0.2	2	6.1	5.2
12	1951	0.4	-0.4	3	3.6
12	1951	0.5	-0.3	3.4	3.8
12	1951	0.5	0.2	4.4	4.5
12	1951	0.9	0.8	2.2	3.5
12	1951	-0.9	-1.1	2.9	4
12	1951	-0.4	0	1.5	3.8
12	1951	3.3	2.8	5.2	8.2
12	1951	4.3	4.1	7.5	7.6
12	1951	6.2	6.1	9.5	10.6
12	1951	6.3	5.7	9.9	10.6
Jan	1952	5	4.5	11.7	11.8
Jan	1952	2.9	1.7	6.6	7
Jan	1952	2.1	1.6	5.2	5.6
Jan	1952	1.7	0.6	5.3	5.4
Jan	1952	1.2	0.7	5.5	5
Jan	1952	0.9	1.1	5.6	5.7
Jan	1952	-0.4	-1.7	2.6	2.8
Jan	1952	0	-0.7	1.8	2.8
Jan	1952	2.2	1.4	5.1	7
Jan	1952	0.4	-2.4	1.7	2.3
Jan	1952	-0.4	-1.1	4.8	3.7
Jan	1952	-2.8	-3.1	2.7	2.9
Jan	1952	-7.9	-7.5	0.2	0.3
Jan	1952	-4.5	-5.8	3.1	2.8
Jan	1952	-1.2	-4	2.1	2.4
Jan	1952	-5.9	-7	1	0.9
Jan	1952	-4.3	-6.4	1.6	3.1
Jan	1952	-3.1	-6.8	-1.1	-0.4
Jan	1952	-4.7	-9.3	-4.5	-4.2
Jan	1952	-9	-12.1	-6.8	-6.6
Jan	1952	-11.4	-12.3	-9	-9.4
Jan	1952	-10.3	-12.9	-11.4	-9.7
Jan	1952	-7	-8.9	-3.1	-1.6
Jan	1952	-5.4	-8.6	-3.7	-2.7
Jan	1952	-6.1	-4.4	2.2	1.9
Jan	1952	-6	-4.2	2.2	1.9
Jan	1952	-6.1	-4.9	-1.5	-1.8
Jan	1952	-2.2	-4.3	-0.9	-1.8
Jan	1952	1.5	-3.1	1.2	0.5
Jan	1952	-3.7	-7.6	-3.2	-3
Jan	1952	-0.9	-6.4	-4.6	-4.2
Feb	1952	-1.2	-4.5	-3.4	-3.4
Feb	1952	-5.2	-5.4	-1.8	-3.3
Feb	1952	-9	-7.1	-5.7	-5.6
Feb	1952	-7.9	-5.1	-6.1	-5.7
Feb	1952	-5.5	-5.7	-3.6	-3.3
Feb	1952	-4.1	-4.5	-2.2	-1.7
Feb	1952	0.4	-1.4	-0.8	0.6
Feb	1952	1.4	-2	-0.2	2.3
Feb	1952	-2	-3.2	0.6	2.6
Feb	1952	-5	-4	1.6	2.2
Feb	1952	-6.3	-6	-0.6	-0.1
Feb	1952	-7.6	-7	-1.4	-1.2
Feb	1952	-9.2	-10.3	-4.3	-3.1
Feb	1952	-9.6	-8.5	-4.2	-3
Feb	1952	-8.6	-6.9	-3.4	-2.2
Feb	1952	-7.4	-6.9	-3.9	-3.9
Feb	1952	-2.3	-4.3	-1.6	-1.3
Feb	1952	-0.4	-0.5	0.1	1.5
Feb	1952	-2	-1.6	0	0.1
Feb	1952	-3.7	-1.9	-0.4	-0.3
Feb	1952	-3.2	-2.9	2.1	2.5
Feb	1952	-3.2	-3.2	3.8	3.8
Feb	1952	-2.5	-3.6	4.5	4.5
Feb	1952	-2	-3.1	5.3	5.8
Feb	1952	0.1	-2.4	6.7	8.3
Feb	1952	-3.9	-5.3	1.5	1.8
Feb	1952	-8.8	-8.9	-0.2	0.3
Feb	1952	-10.4	-10.2	-2.1	-1.6
Feb	1952	-9	-9	-2.2	-1.8
March	1952	-6.4	-7.4	-1.9	-1.4
March	1952	-4.6	-4	-0.9	0.2
March	1952	-3.3	-2.2	0.9	1.6
March	1952	-4	-2.8	2.3	3.2
March	1952	-2.4	-2.7	0.9	2
March	1952	-1.4	-1.5	3.4	3.9
March	1952	1.8	-0.6	8	8
March	1952	2	0.7	9.2	9.3
March	1952	2.6	-2.7	5.2	4.5
March	1952	-6.4	-8.3	-1	-0.9
March	1952	-5.7	-5.7	0.1	0.1
March	1952	-1	-1.2	3.5	3.6
March	1952	2	-0.6	3.9	5
March	1952	1.8	-0.4	5.6	7.2
March	1952	1.1	-0.5	5.2	6
March	1952	1.2	0.5	6.1	6.6
March	1952	0.8	0.7	7.7	7.4
March	1952	-0.3	-1	6.6	7.3
March	1952	-0.4	-1.5	4.7	5.6
March	1952	0.2	-1	6	6.4
March	1952	-3.6	-4.9	3.6	4.5
March	1952	-6	-4.5	2.7	3.2
March	1952	-1.5	-1.6	5.8	7.2
March	1952	1.6	1.3	6	6.6
March	1952	4.5	3.1	6.9	10.5
March	1952	1.5	-0.9	3.6	5.3
March	1952	-0.6	-2.5	3.2	4.4
March	1952	0.5	0.5	6.8	7.7
March	1952	2.3	3.5	8	9.4
March	1952	3.5	5.1	10.5	12.4
March	1952	3.4	2.4	9	9.7
4	1952	3.5	4.3	9.2	10
4	1952	4.9	4.4	11.3	12.5
4	1952	2.7	2.6	8.9	9.3
4	1952	3.5	5.3	9.9	10.1
4	1952	5.4	7.6	10.8	10.8
4	1952	7.7	9.1	12.2	12.4
4	1952	8.7	9.9	12.3	12.8
4	1952	9	10.8	14.3	14.2
4	1952	10.3	10.8	14.8	15.6
4	1952	8.8	8.9	13.4	14.5
4	1952	7.3	5.7	12.4	13.8
4	1952	7.1	4.5	11.2	12.1
4	1952	4.7	1.6	8.9	9.3
4	1952	-2.3	-1.5	5.5	6.6
4	1952	-2.3	0.1	6.6	6.8
4	1952	-0.2	2.7	8	8.4
4	1952	1.7	4.6	8.2	9
4	1952	4.1	5.7	9.6	10.3
4	1952	4.9	6.3	9.7	9.2
4	1952	3.5	4.7	9.9	9.7
4	1952	4.8	4.3	10	10.8
4	1952	3.3	4.7	9.9	10.7
4	1952	3.9	5.4	11.2	12
4	1952	5	7.1	11.1	11.3
4	1952	5.2	6.5	11.4	12.3
4	1952	6.2	7	12.7	13.9
4	1952	7.5	7.7	13	14.4
4	1952	7	6.6	13.5	14.1
4	1952	3	6.8	13.7	14
4	1952	7.7	5.6	12.8	13.9
5	1952	6.6	4.4	11.2	12
5	1952	7.5	6.8	11.6	12.5
5	1952	6.6	6.6	11.7	12.4
5	1952	6.8	5.1	10.6	11.3
5	1952	6.4	4.5	10	11.4
5	1952	6	6	11.2	12.6
5	1952	7.5	8.5	13.1	14.2
5	1952	6.7	7	11.8	13.1
5	1952	8.7	7.9	13.1	13.4
5	1952	6.5	8.2	13.1	13
5	1952	7.9	8.2	13.1	13.5
5	1952	9	9.1	14.3	14.3
5	1952	8.6	9.6	14.3	14.5
5	1952	9	8.3	14.1	14.9
5	1952	8.8	8.4	14.5	14.9
5	1952	10	9.2	15.8	16.2
5	1952	9.4	7.5	14.1	14.7
5	1952	8.2	7.7	12.5	13.7
5	1952	9	9.8	14.5	15.4
5	1952	9.6	10.4	16	16.8
5	1952	9.8	11.7	15.6	16.3
5	1952	10	10.9	16.1	16.2
5	1952	9.7	10.1	16.8	16.6
5	1952	10.4	10.6	16.6	17.3
5	1952	10.6	11.7	16.8	17.6
5	1952	12.2	13	18.8	18.8
5	1952	13.3	14.1	19.7	20.7
5	1952	14	14.6	19.2	20.2
5	1952	13.3	11	17.6	18.9
5	1952	11.9	9.4	15.2	16.1
5	1952	11.8	10.2	14.7	15.8
6	1952	10.7	10.5	15.6	16
6	1952	8.7	10.3	14.6	14.8
6	1952	9.7	10.6	15.9	15.6
6	1952	11.9	11.5	17	17.2
6	1952	13.4	13.2	19.2	19.3
6	1952	13.9	14.9	20.2	20.3
6	1952	14.5	15	20.5	21.4
6	1952	15.6	17	22.3	23.1
6	1952	16.1	15.3	21.7	23.3
6	1952	14.3	12.7	18.6	19.3
6	1952	12.7	12.6	18	19.5
6	1952	13.3	13.5	19.7	21.1
6	1952	15.4	13.6	19.4	21.5
6	1952	13.6	12.6	19.1	20.7
6	1952	11.9	11.6	18.5	20
6	1952	12	12.7	18.9	20
6	1952	13.8	15	19	20.2
6	1952	14	12.9	18.3	19.9
6	1952	13.1	12.1	19.3	20.5
6	1952	14.9	13.1	20.1	21.2
6	1952	17.1	14.4	21.4	23
6	1952	15	11.3	17.5	19.5
6	1952	12.2	10.1	17.9	19.2
6	1952	12.4	11.5	19.8	20.7
6	1952	11.9	10.5	18.2	19.2
6	1952	11.3	11.5	18.8	19.7
6	1952	14.7	14.6	21.5	22.6
6	1952	17.3	17.6	23.6	24.4
6	1952	19.2	19.2	26	26.8
6	1952	20.2	19	27.3	29
7	1952	20.2	18.8	26.2	27.6
7	1952	13.8	8.5	15.5	16.8
7	1952	9.5	7	14.5	15.5
7	1952	9.5	7.4	15	16
7	1952	10.7	9.6	15.9	16.8
7	1952	12.9	13.4	18	19
7	1952	15.7	16.5	21.7	21.4
7	1952	17.2	16.7	24.6	23.7
7	1952	17.3	13.5	21.8	23.2
7	1952	15.3	11.6	19.5	20.5
7	1952	13.6	11.9	19.5	20.4
7	1952	13	14.1	19.7	20.4
7	1952	13.8	15.6	21.6	22
7	1952	15.1	17.4	23.3	23.7
7	1952	16.1	18.7	24.3	25
7	1952	17.1	19.2	25.1	25.3
7	1952	16.7	19	24.6	25
7	1952	16.4	19.1	24.3	25.5
7	1952	17.5	20.3	24.9	25.3
7	1952	18.8	18.2	25.2	26.6
7	1952	17.5	15.1	22.9	24.4
7	1952	15.2	12.9	20.3	21.4
7	1952	15	14.3	20	20.4
7	1952	17	15.5	21.4	22.5
7	1952	17.4	15.5	22.8	23.7
7	1952	14.5	13.3	20.7	20.1
7	1952	11.7	12.2	18.8	18.9
7	1952	13.3	14.7	20	19.7
7	1952	15	16.5	21.8	21.4
7	1952	15.1	17.6	22.3	22.3
7	1952	14.9	17.7	22.4	23
8	1952	15.6	17.6	23.6	23.3
8	1952	16.5	17.3	23.3	23.9
8	1952	18.9	18.5	24.2	24.5
8	1952	18.9	17.6	24.6	25.9
8	1952	17.7	16.7	24.1	26
8	1952	17.7	16	23.6	25.8
8	1952	17.5	16.5	24.2	25.4
8	1952	18.1	17.2	23.8	24.6
8	1952	17.5	18.4	23.7	24.4
8	1952	18	19.1	24.4	24
8	1952	18.1	19.8	24.9	25
8	1952	19.1	20.4	24.8	25.6
8	1952	19.7	19.9	25.3	26
8	1952	20	20.6	25.4	25.9
8	1952	21.2	21.9	26.5	27
8	1952	20.6	21.4	27.7	28.1
8	1952	19.2	15.6	22.8	25.1
8	1952	13	9.3	16.4	17.6
8	1952	10.6	8	15.7	17
8	1952	11.4	11.1	17.6	18.7
8	1952	13	13.6	19.3	19.5
8	1952	13.9	15.4	20.3	20.5
8	1952	15.7	17	20.7	21.1
8	1952	17.2	18.2	22.2	22.8
8	1952	17.8	19.3	22.7	23.6
8	1952	18.5	18	23.8	24.8
8	1952	16.2	16.4	23.2	23.8
8	1952	15.4	15.2	21.5	22.7
8	1952	15.9	14.1	21.1	22.5
8	1952	10.9	7	14	15.7
8	1952	10.1	9	14.7	16
9	1952	12.2	10.2	16.3	18.4
9	1952	11	6.2	12.8	14.2
9	1952	9.8	6.7	13.4	14.7
9	1952	10.7	8.8	15.3	16.4
9	1952	13.1	11.5	16.7	17.4
9	1952	13.6	13.3	18.1	18.9
9	1952	13.8	14.8	19	20.2
9	1952	14.3	15.5	20	20.3
9	1952	15.3	16.2	20.7	20.9
9	1952	16.2	15.5	22	22.9
9	1952	16.9	16.8	22.1	22.2
9	1952	17.5	17	23.3	24.1
9	1952	13	9.3	16.6	18.6
9	1952	4.9	3.5	10.9	10.9
9	1952	3.9	4	10.1	10.6
9	1952	5.6	5.6	9.8	9.6
9	1952	8.1	8.7	13.2	13
9	1952	11.9	13.3	17.2	17.1
9	1952	13.9	15.8	18.6	18.6
9	1952	15	16.5	19.9	19.9
9	1952	15.9	17.3	21.9	21.9
9	1952	16.4	17.6	21.8	22.1
9	1952	14.9	16.8	21.1	21.4
9	1952	13.7	16.1	20.8	21.1
9	1952	14.3	16.1	20	20.2
9	1952	14.7	15.9	20.3	20.1
9	1952	13.5	14.8	19.5	19.2
9	1952	13.9	14.7	18.8	18.5
9	1952	14.7	15.1	18.8	18.7
9	1952	12.9	14.6	19.5	19.2
10	1952	13.5	13.9	21	20.9
10	1952	15.1	13.6	20	20.6
10	1952	15.5	14.2	21.9	22.5
10	1952	14.9	11.1	16.7	18.9
10	1952	9.4	6.8	12.5	13.1
10	1952	7.7	7.7	12.9	13.4
10	1952	8.3	8.7	12.8	13.1
10	1952	9.4	10.2	13.3	14.3
10	1952	9.7	11	14.8	16.4
10	1952	9.4	11.1	14.8	15
10	1952	8.2	11.1	13.6	13.7
10	1952	6.9	8.7	12.6	12.8
10	1952	7.9	9.1	12	12.4
10	1952	9.1	10.6	12	11.8
10	1952	10.9	11.9	14.1	13.9
10	1952	10.6	8.7	13.1	14.3
10	1952	7.1	7.4	13	13.5
10	1952	8.6	5.7	12.2	13.3
10	1952	5.2	2.4	9.6	10.9
10	1952	5.8	-2.3	5.5	8.4
10	1952	7.3	0.2	7.1	9.4
10	1952	8.6	2.8	9.8	11.2
10	1952	4.2	1.7	8.4	9.3
10	1952	2.9	-1.8	6.7	8.5
10	1952	0.8	-2.8	4.2	5.2
10	1952	0.6	-2.6	5.1	6
10	1952	0.6	-2.9	3.9	4.3
10	1952	-0.4	-4	2.8	3.1
10	1952	0.7	-2.1	2.6	3.1
10	1952	3	1.5	4.4	6
10	1952	8.6	5.9	9	10.4
11	1952	8	7.4	11.5	13.8
11	1952	6.6	5.9	10.8	11.7
11	1952	6.8	6.1	10.5	11.2
11	1952	6.2	5.3	9.5	11.3
11	1952	5.9	4.8	9.1	9.9
11	1952	5.9	6	10	10.5
11	1952	5.8	5.6	9.6	10.3
11	1952	3.9	4.2	9	10.2
11	1952	2.7	2.4	7	7.2
11	1952	2.6	1.9	5.5	5.7
11	1952	3	3	5.4	5.7
11	1952	3.6	0.3	4.5	4.9
11	1952	3	0.5	4.6	4.8
11	1952	1.4	-0.7	3.4	2.6
11	1952	1.7	-1.3	1.9	2.4
11	1952	-0.4	-5.7	-1.5	-1.2
11	1952	-6.9	-11.8	-6.5	-6
11	1952	-6.5	-12	-7.1	-6.3
11	1952	-8.6	-12.4	-7.1	-6.7
11	1952	-9.7	-11.4	-6.9	-5.3
11	1952	-9.7	-9.3	-7.1	-5.1
11	1952	-5.8	-6.6	-7.8	-6.4
11	1952	-1.8	-4.9	-7.2	-5.3
11	1952	3.1	0	-3.6	0.7
11	1952	1	-1.1	-0.4	-0.6
11	1952	3.2	0.7	-0.3	1.2
11	1952	1.2	-2.1	1.4	1
11	1952	0.9	-1.1	-0.1	0.1
11	1952	3.1	0.7	2.6	3.2
11	1952	-0.6	-2.1	-0.5	1.8
12	1952	1.6	-0.1	-1.4	0.6
12	1952	5	2.9	0.2	-0.5
12	1952	3.3	1.3	0.6	2.5
12	1952	1.9	-1	0.4	1.8
12	1952	-2.1	-2.9	-0.8	-0.3
12	1952	-3.6	-2.6	-3.4	-2.7
12	1952	-4.5	-4	-0.8	-0.9
12	1952	-3.3	-3.6	-0.4	-0.4
12	1952	-2.7	-3.8	-1.2	-0.7
12	1952	-1.6	-4.7	-3.7	-2.8
12	1952	-3.1	-3.7	-3.5	-3.7
12	1952	-1.4	-1.1	-2.3	-2.6
12	1952	0.9	-0.7	-0.1	0.7
12	1952	-2.6	-4	-0.5	-1.6
12	1952	-6.8	-7	-4.9	-6
12	1952	-7.3	-8.7	-7.7	-8.3
12	1952	-5.8	-5.6	-9.4	-9.2
12	1952	-3.6	-4.2	-7.8	-7
12	1952	0.7	-1.9	-2.8	-2
12	1952	1.4	-0.6	-2	-2.1
12	1952	-0.2	-2.2	-0.8	0.8
12	1952	-0.5	-2.5	0.2	0.3
12	1952	-0.2	-2.2	0	0.8
12	1952	0.8	-1.6	0.5	2.2
12	1952	0	-1.4	1.9	3.8
12	1952	-3.9	-8	-1.2	-0.3
12	1952	-9.4	-11	-4.4	-0.9
12	1952	-11.1	-14.7	-7.9	-6.7
12	1952	-14.8	-10.5	-6.4	-5.7
12	1952	-2	-1.9	2.4	3.3
12	1952	-2.1	-3.6	1.1	0.8
Jan	1953	-6.8	-7.8	-2	-1.3
Jan	1953	-6.6	-8.1	-2.9	-3.4
Jan	1953	-9.9	-10.4	-6.7	-7.3
Jan	1953	-13.4	-13.6	-11.7	-10.7
Jan	1953	-9.8	-6.1	-3	-4.2
Jan	1953	-2.9	-3.5	-2.4	-1.7
Jan	1953	0.2	-3.2	-3.3	-1.5
Jan	1953	0	-2.8	-1.7	-0.2
Jan	1953	0.3	-1.2	-0.5	2.1
Jan	1953	0.8	-1.3	-1.6	1.3
Jan	1953	2.1	-0.8	-1.6	1.1
Jan	1953	2.2	0.8	1	1.3
Jan	1953	0.6	-0.3	1.6	3.4
Jan	1953	1.8	0.6	3	6.3
Jan	1953	3.4	-1.5	2.4	4.2
Jan	1953	-1.5	-2.2	3.7	4
Jan	1953	-3.8	-3.4	3.2	2.9
Jan	1953	-1.4	-3.4	3.1	3.2
Jan	1953	-4.8	-3.8	2.1	2.2
Jan	1953	-4.4	-5.1	-0.2	0.1
Jan	1953	-2.8	-3.7	-0.8	-0.6
Jan	1953	-2.2	-4	-1.2	-0.1
Jan	1953	-1.3	-2.6	0.8	1.8
Jan	1953	1.2	-0.1	3.2	4.3
Jan	1953	0.2	-2.9	1.2	2.1
Jan	1953	-0.3	-3.4	0.5	1.6
Jan	1953	-1.9	-2.9	1.6	2.3
Jan	1953	-2.1	-4.1	0.2	1.2
Jan	1953	-2.9	-5.6	0.3	1.3
Jan	1953	-5.8	-6.7	-0.6	0.1
Jan	1953	-4.9	-5.7	-1.1	-0.6
Feb	1953	-7.2	-7	-1.6	-1
Feb	1953	-6	-4.5	-0.7	-0.7
Feb	1953	-2.7	-2.9	-0.2	-0.5
Feb	1953	-3.2	-3.4	0	0.3
Feb	1953	-2.4	-3	2.8	2.5
Feb	1953	2.1	-1.2	4.6	5.7
Feb	1953	0.3	-1.4	4.6	5.1
Feb	1953	2	-0.9	4.1	6.5
Feb	1953	-0.1	-3.7	2.4	2.4
Feb	1953	-1.9	-3.8	1.8	1.7
Feb	1953	-1.9	-4.1	2.3	2.9
Feb	1953	-4.2	-4.2	2.1	2.3
Feb	1953	-6.9	-5.3	1.2	1.4
Feb	1953	-3.8	-3.1	2.3	2.2
Feb	1953	-0.2	0.8	4	4
Feb	1953	0.8	-1.4	5	5.9
Feb	1953	4.6	1	8.3	8.9
Feb	1953	8.3	3.8	9.7	9.3
Feb	1953	8.4	4.1	9.3	9.8
Feb	1953	4.4	4.3	8.8	9.3
Feb	1953	3.1	2.8	8.2	9
Feb	1953	3.5	2.3	7.8	8.3
Feb	1953	3.2	2.5	6.1	7
Feb	1953	1.1	1	7.4	7
Feb	1953	0.4	1.4	5	4
Feb	1953	0	-0.2	4.8	4.2
Feb	1953	-0.9	0.3	4.6	4
Feb	1953	0.5	2.8	4.6	4.4
March	1953	4.3	3.9	8	7
March	1953	4.5	2.8	9	9.2
March	1953	5.4	3.2	9.4	9.7
March	1953	5.1	4.2	9.9	10.5
March	1953	-0.4	-2.8	3.8	4.6
March	1953	-0.7	-1.4	5.5	6.1
March	1953	2	0.5	7.8	8.5
March	1953	3.5	2.3	9.8	10.8
March	1953	-1.1	-2.7	3.7	4.9
March	1953	-4.9	-6.5	0.8	1.1
March	1953	-3.3	-4.1	2.9	2.7
March	1953	1.4	-0.5	7.7	8.4
March	1953	2.5	2.1	8.2	8.2
March	1953	3.9	2.4	9.2	10
March	1953	1.7	-4.8	2.6	3
March	1953	-5.8	-7.2	1.9	1.6
March	1953	-6.4	-6.1	2.3	2.8
March	1953	-6.1	-6.5	1.7	1.1
March	1953	-2.9	-4	2.3	2.9
March	1953	-0.9	-1.5	4.9	5.4
March	1953	0.2	1.6	6.6	6.8
March	1953	2.7	1.6	7	7.6
March	1953	1.8	0.5	6.8	8
March	1953	4.4	4	10.5	10
March	1953	6.1	6	13.2	12.6
March	1953	2.9	2.5	10	9.9
March	1953	3.8	3.2	10.2	10.5
March	1953	6.4	5.8	12.2	12.3
March	1953	8.4	8.5	14.6	15.1
March	1953	9.4	9.8	16	16.8
March	1953	8.4	7	9.1	10.9
4	1953	10.2	8.5	11.5	11.9
4	1953	7.3	5.9	11.6	13.8
4	1953	4	4.3	11.3	11.9
4	1953	4.7	4.8	10.4	11.4
4	1953	3.9	2.1	9	9.2
4	1953	2.4	0.3	4.9	4.7
4	1953	-0.9	-3	0.6	1.4
4	1953	-2.3	-4.5	-0.6	0.4
4	1953	-3.4	-4.3	-1	0
4	1953	-2.2	-2.6	0.1	1.4
4	1953	-0.7	-1.4	2.5	3.8
4	1953	1.2	1.2	4.7	5.7
4	1953	4.2	4.2	7.7	8.5
4	1953	7.6	7.2	9.5	10.5
4	1953	9.3	10	12	13
4	1953	8.5	10.6	13.1	13.5
4	1953	7	9.1	12.3	12.1
4	1953	4.7	6.4	11.3	11.8
4	1953	5.1	6.3	10.7	10.8
4	1953	6.5	6.1	11.4	12.2
4	1953	7.5	6.8	11.9	13.3
4	1953	6.5	4.9	10.2	12.3
4	1953	6.4	6.5	11.5	12.3
4	1953	8.3	8.6	12.4	13.5
4	1953	9.2	8.9	13	13.7
4	1953	9.9	9.2	13.4	15.1
4	1953	10	9.8	14.8	16.6
4	1953	8	8.9	13.9	15.4
4	1953	7.3	8.2	14.1	14.3
4	1953	9.1	9.8	14.4	15.1
5	1953	10.9	12	15.1	15.5
5	1953	9.5	7.5	13.1	14.4
5	1953	8.2	7.4	12.8	14.2
5	1953	8.6	6.3	12	13.3
5	1953	5.9	4.1	9.6	10.6
5	1953	5.8	6.2	10.7	11.9
5	1953	3.3	3.8	11.1	12.1
5	1953	1.4	3	10.1	10.9
5	1953	4.4	5.8	11.9	12.1
5	1953	5.9	6.9	12.7	12.3
5	1953	6.3	8	12.2	13.1
5	1953	7.1	7.7	12.8	13.8
5	1953	9.5	9.4	14.3	15.3
5	1953	11.2	11	16.3	16.7
5	1953	12	12.1	16.4	18.5
5	1953	11.1	9.8	15.8	18.1
5	1953	10.2	9.8	15.4	17.2
5	1953	10	10.2	16.2	18.2
5	1953	9.5	11.1	16.2	18.6
5	1953	9.8	10.2	15.4	16.6
5	1953	8.1	8.6	15	16.1
5	1953	7.5	8.5	13.3	14.4
5	1953	7	8.8	12.7	12.8
5	1953	8.4	10.6	13.7	14.1
5	1953	10.8	13	16.1	16.7
5	1953	11.7	12.7	17.8	19
5	1953	11.9	13.2	17.7	19.4
5	1953	13.1	12.9	19.1	20.4
5	1953	14.5	14.4	18.6	19.9
5	1953	16.5	16.4	22.7	24.8
5	1953	19	18.1	24	26.3
6	1953	19.5	17.3	22.7	24.8
6	1953	15.5	14.2	19.8	21.5
6	1953	13	12.6	17.4	18.7
6	1953	14	13.9	18	19.3
6	1953	16.8	15.9	20	21
6	1953	16.3	14.3	20	21.5
6	1953	12.3	6.6	13.5	15.2
6	1953	10.3	7.3	13.4	14.4
6	1953	8.3	8.5	14.8	15.8
6	1953	8.8	9.3	14.8	15.8
6	1953	9.8	11.2	15.8	15.9
6	1953	12.4	13.6	18.3	19.6
6	1953	12.4	13.3	18.4	18.6
6	1953	12.3	13.8	18.8	19.1
6	1953	14.4	16	20.6	20.8
6	1953	16.8	16.8	22.2	23
6	1953	16.1	15.4	21.6	22.3
6	1953	13.8	13.9	19.2	21.3
6	1953	14.4	13.2	18.5	20.7
6	1953	13.5	12.2	18	19.8
6	1953	14.7	13.3	19.6	21.1
6	1953	15.4	15.4	20.4	21.5
6	1953	15	13.2	19.1	20.7
6	1953	14.1	13.2	18.9	19.6
6	1953	14.6	15.1	20.3	21.1
6	1953	14.4	13.8	21.4	24.3
6	1953	9.5	5.1	12.9	14.6
6	1953	9.2	6.1	12.8	14.2
6	1953	11.1	7.7	14.5	15.7
6	1953	13.9	9.9	16.1	17.7
7	1953	13.6	10.8	16.6	18.5
7	1953	11.4	10.4	17.3	18.5
7	1953	11.5	11.2	18.5	19.5
7	1953	12.9	12.3	18.7	20.2
7	1953	14.7	13.7	19.8	21.5
7	1953	15.6	13.7	18.8	21.6
7	1953	14.8	12.7	19.1	21.1
7	1953	14.3	12.2	18.3	20.4
7	1953	13.8	12.4	17.9	20.6
7	1953	13.2	12.7	18.5	20.7
7	1953	14.5	14.9	19.5	21.4
7	1953	17.5	16.6	21.9	23.5
7	1953	17.4	16.7	22.4	24.9
7	1953	15.3	14.5	22.1	24
7	1953	16	15	22	23.7
7	1953	16.9	17	22.8	24.7
7	1953	17.6	18.8	24.9	26.1
7	1953	18.1	20.2	25.3	26.7
7	1953	18.5	17.8	25	26.4
7	1953	18.3	16.4	22.9	24.5
7	1953	19.1	18.2	24.5	26.1
7	1953	18.1	19.3	25.6	26.3
7	1953	17.7	19.4	26.6	27.3
7	1953	18.3	18.8	26.3	27
7	1953	17.7	19.6	26.7	26.9
7	1953	16.2	18.6	25.6	25.6
7	1953	16.8	19.8	25.2	25.5
7	1953	18.8	21	26.2	26.8
7	1953	21.4	20.1	26.9	28.1
7	1953	19.9	14.4	22.7	24.3
7	1953	16.6	16.1	22.1	22.4
8	1953	18.4	19.5	24.3	24.7
8	1953	19.5	18.8	25	26.7
8	1953	18.5	17.3	23	24.5
8	1953	15.4	14	19.6	21.1
8	1953	16.5	15	20.9	23
8	1953	16.8	17.2	22.4	24.3
8	1953	16.7	16.7	21.7	23.4
8	1953	16.3	16.8	21.1	23.4
8	1953	16.6	17.7	22.8	23.8
8	1953	15.6	18.1	23.1	23.8
8	1953	14.7	17.2	22.6	23.5
8	1953	15.4	18	23	23.4
8	1953	16.6	19	23.7	24.2
8	1953	18.1	20.1	25.1	25.5
8	1953	19.6	20.1	25.3	25.8
8	1953	19.5	18.4	24.4	26.4
8	1953	18.4	17.1	24.5	25.4
8	1953	17.6	16.3	23.4	24.2
8	1953	16.4	15.8	22.7	23.4
8	1953	17	15.6	23.3	24.9
8	1953	16.3	15.2	23	25.1
8	1953	17	17.8	24.7	25.1
8	1953	17.7	19.1	25.8	26.2
8	1953	18.2	19.2	25	27.1
8	1953	18.6	19.8	25.5	25.6
8	1953	18.9	19.1	24.6	25.8
8	1953	17.1	18.9	24.6	25.9
8	1953	15.9	17.3	23.2	24.9
8	1953	16.1	16.5	22.6	24.3
8	1953	16.3	16.9	22.4	23.5
8	1953	16.7	16.9	22.7	23.4
9	1953	17.1	16.1	23.1	23.3
9	1953	14.6	15.3	22.1	22.1
9	1953	14.7	15.2	20.5	21.4
9	1953	14.7	14.4	20.7	21.1
9	1953	12.2	14.2	19.6	19.7
9	1953	11.7	14.8	18.6	18.8
9	1953	12	14.9	19.5	19.5
9	1953	12.5	15.1	19.3	19.2
9	1953	13.7	15.4	19.9	20.9
9	1953	14.6	16	20.3	21.5
9	1953	14.3	16.1	21.2	21.6
9	1953	14	15.1	20	20.8
9	1953	13	12.6	18.4	19.7
9	1953	12.5	12.5	18.3	18.7
9	1953	11.9	13	18.5	19.7
9	1953	11.5	12.5	18.4	19
9	1953	13.7	12.5	17.4	19
9	1953	13	11.1	17.2	18.1
9	1953	12.9	11.8	17	18.2
9	1953	12.8	13	18.8	19.5
9	1953	12.6	12.8	19.5	20.5
9	1953	13.3	13.6	19.4	20.1
9	1953	14.6	14.6	19.4	20.6
9	1953	15.6	15.1	19.8	20.7
9	1953	13.9	14.2	20.1	21.1
9	1953	13.6	13.8	19.7	20.3
9	1953	13.4	14.8	20.9	20.9
9	1953	15.3	16.1	21.4	21.5
9	1953	16.3	16	22.3	23
9	1953	15.4	15.7	23.1	23.8
10	1953	14.4	16	23.3	24.4
10	1953	12.6	10	17	17.7
10	1953	11.5	10.2	16.7	17.3
10	1953	11.6	12	18.9	19.3
10	1953	12.5	12.2	17.7	17.5
10	1953	12.9	13.3	19.8	19.3
10	1953	13.6	10.7	17.6	18.2
10	1953	11	7.9	13.9	14.7
10	1953	10.8	9.7	13.8	14.4
10	1953	11	10.6	16	17.2
10	1953	5.8	3.2	8.4	9.9
10	1953	0.1	0.8	6.5	5.5
10	1953	0.3	0.4	6.4	6.5
10	1953	0	0.1	6.6	6.7
10	1953	0.9	0.4	6.9	6.9
10	1953	2.5	1.2	6.1	6
10	1953	4.1	2.3	6.7	7.5
10	1953	4.6	4.3	8.3	8.1
10	1953	5.3	5.6	10.8	10.6
10	1953	8.9	9.1	14.5	14.4
10	1953	10.4	10	15.4	15.7
10	1953	10.7	11.3	17.5	17.7
10	1953	9.8	7.4	13.6	14.3
10	1953	8.6	7.5	11.9	12.4
10	1953	8.8	7.7	12.1	12
10	1953	8.4	6.8	10.9	11.7
10	1953	6.9	6	10.6	10.4
10	1953	6.1	4.5	10.2	11.1
10	1953	4.8	4.5	9	9.8
10	1953	3.4	3	7.6	8.2
10	1953	1.6	0.2	6	7
11	1953	0.2	-0.8	4.5	5
11	1953	-0.6	-2.2	2.6	3.9
11	1953	-0.9	-2.9	1.9	3.7
11	1953	-0.6	-2.6	1.9	2.5
11	1953	-1	-3.6	1.7	2.9
11	1953	3	1.8	3.7	4.6
11	1953	4.5	4.6	8.3	9.8
11	1953	7.3	7.2	13.2	14.3
11	1953	9.8	7.5	13.3	13.7
11	1953	11.2	8.5	12.4	12.8
11	1953	8.3	7.3	11.8	12
11	1953	6.9	6.1	9.5	10.8
11	1953	6.6	6.7	8.8	9.4
11	1953	6.3	4.8	8.1	8.9
11	1953	6.3	5.8	9.5	10.4
11	1953	7.3	7.1	9.9	11.4
11	1953	7.7	6.3	9.9	10.9
11	1953	6.4	4.5	6.6	6.8
11	1953	-3.9	-4	-1.5	-1.6
11	1953	-6	-6.6	-3	-2.5
11	1953	-2.6	-3.7	-1.5	-0.3
11	1953	0.6	0.2	1.5	2.4
11	1953	5.2	5.4	7.7	8.1
11	1953	7	5.4	8.3	10.3
11	1953	5.5	2.6	7.5	8.9
11	1953	4	0.9	6.4	7.4
11	1953	2.8	1.5	5.3	6.1
11	1953	0.9	-1.1	4.6	5.3
11	1953	-2.7	-0.9	2.7	2.4
11	1953	-1.9	-0.2	1.3	1.6
12	1953	0.5	2.6	4.8	3.4
12	1953	2.3	2.8	5.4	4.9
12	1953	4.3	3.1	5.1	6.5
12	1953	4.9	4.1	5.2	6.9
12	1953	5.7	6.4	6.4	7
12	1953	6.5	6.3	5.8	5.2
12	1953	3.9	4.3	3.5	3.3
12	1953	3.1	2.2	3.6	2.8
12	1953	2.3	0.8	3.7	3.7
12	1953	2.6	0.4	3.9	3.8
12	1953	3.5	1.5	4.7	4.6
12	1953	0.5	-1.7	4	4
12	1953	-1.7	-3.8	1.1	2.2
12	1953	-2.2	-4	3.3	3.7
12	1953	-6.8	-8.8	-1.7	-1.7
12	1953	-3.1	-3.1	3	2.5
12	1953	-3.2	-3.4	2.1	2
12	1953	-2.5	-1.8	5.1	4.7
12	1953	0.3	-0.3	7.4	6.8
12	1953	1.3	-1.1	5.8	5.9
12	1953	2.3	-1.1	5.5	5.2
12	1953	3.1	-0.5	5.3	5.6
12	1953	1.3	0.7	4.3	3.6
12	1953	1.3	1.2	5.2	5.1
12	1953	-0.4	0	4.3	4
12	1953	1.5	-0.4	4.5	4.7
12	1953	2.7	1.5	5.3	5.3
12	1953	1.7	1.4	6.4	7.3
12	1953	-4	-6.5	-0.6	-0.2
12	1953	-4.4	-4.4	-1.8	-2.1
12	1953	-1.6	-1	1	2
Jan	1954	2.2	0.4	4.2	5
Jan	1954	3.9	2.5	7	6.6
Jan	1954	1.6	0.7	2	2.5
Jan	1954	2.3	1.4	6.8	8.2
Jan	1954	1.4	0.2	6.2	6.6
Jan	1954	3.5	3.1	3.9	6.6
Jan	1954	3	2.7	4.3	4.8
Jan	1954	2.8	2.8	4.8	5.9
Jan	1954	0.9	0	4.6	4.8
Jan	1954	1.5	0.8	4.9	4.7
Jan	1954	-0.1	-3.3	0.4	0.6
Jan	1954	-1.6	-4	-1.5	-0.2
Jan	1954	-3.7	-7.4	-1.6	-1.6
Jan	1954	-5.8	-8.7	-4.5	-4.3
Jan	1954	-5.6	-6.2	-3.6	-3.1
Jan	1954	-3.5	-3.3	-0.1	-0.8
Jan	1954	-1	-2.7	0.6	0.7
Jan	1954	2.3	0.8	4.6	3.7
Jan	1954	2.4	0.1	5.4	5
Jan	1954	-4.2	-5.4	-0.6	-1
Jan	1954	-4.6	-4.6	-1.8	-2.3
Jan	1954	-3	-3.2	-1.6	-2
Jan	1954	1.3	-0.9	-0.3	-0.9
Jan	1954	-5.3	-10.9	-6.9	-6.8
Jan	1954	-8.3	-13.4	-10.5	-9.6
Jan	1954	-7.8	-12.8	-10.8	-9.2
Jan	1954	-6.1	-7.2	-5.8	-5.5
Jan	1954	-3.8	-4.3	1	0.6
Jan	1954	0.8	-2.5	-0.5	-0.9
Jan	1954	-3.9	-8	-2.4	-2
Jan	1954	-9.7	-12.3	-5.7	-6.1
Feb	1954	-9.6	-11.3	-6.5	-6
Feb	1954	-11.5	-11.2	-10.2	-8.9
Feb	1954	-11.2	-12.8	-8.7	-7
Feb	1954	-12	-12.9	-8.8	-8.1
Feb	1954	-15	-14.6	-12.5	-11.6
Feb	1954	-13.2	-12.8	-8.4	-8
Feb	1954	-4.3	-5.5	1.6	2.1
Feb	1954	-9.2	-10.8	-3.9	-4.1
Feb	1954	-10.9	-7.4	-1.7	-3.1
Feb	1954	-5.2	-3.3	0.8	-0.2
Feb	1954	-3.9	-4.8	-3.2	-2.8
Feb	1954	-1.2	-3.5	-0.2	1.2
Feb	1954	0.7	-1.2	0.3	1.9
Feb	1954	-0.5	-1.4	-2.4	-0.4
Feb	1954	-0.3	-1.8	-2.3	-2.3
Feb	1954	-1.9	-0.5	0.5	0
Feb	1954	-3.1	-3.3	-1.7	-2.6
Feb	1954	-5.5	-5.2	-2.9	-4
Feb	1954	-6.9	-4.8	-1.4	-2.6
Feb	1954	-8.9	-8.8	-3.5	-3.9
Feb	1954	-10.2	-9.5	-4	-4
Feb	1954	-8.1	-7.5	-3.3	-3.5
Feb	1954	-5.6	-5.3	-1.9	-1.8
Feb	1954	-4.3	-4.7	0.4	0.2
Feb	1954	-6.9	-7.3	0.5	0
Feb	1954	-11.5	-9.6	-3	-3.4
Feb	1954	-6.9	-6.9	0.4	0.2
Feb	1954	-1.8	-4	1	0.5
March	1954	-5.5	-7.1	-2.6	-3
March	1954	-10.1	-10.4	-3.9	-3.6
March	1954	-11.9	-10.9	-3.8	-3.2
March	1954	-11.5	-9.4	-2.9	-2.9
March	1954	-6.3	-4.8	-0.5	-0.3
March	1954	-0.3	-1.9	1.3	2.3
March	1954	2.9	-0.1	0.8	2.5
March	1954	2.2	0	3.5	3.7
March	1954	1.3	-2.9	1.8	2.4
March	1954	-0.5	-2.2	2.7	2.8
March	1954	-0.2	0.1	5.4	6
March	1954	0.1	-2.3	3.5	4.9
March	1954	-2.9	-6.3	1.4	2.3
March	1954	-4.4	-5.6	0.5	0.6
March	1954	-5.9	-6.4	1.1	1.1
March	1954	-5.1	-7.3	0.6	2.1
March	1954	-7.7	-9	-3	-2.4
March	1954	-9.7	-10.2	-4.3	-3.2
March	1954	-6	-7.1	-2.3	-0.8
March	1954	-1.3	-2.1	1.9	3.5
March	1954	3	0.2	3.7	5.7
March	1954	1.3	-1.3	4.7	5.1
March	1954	-1.7	-5	2.3	2.9
March	1954	-1.8	-5.8	2.1	2.5
March	1954	-3.8	-5.5	1.8	2.4
March	1954	-4.9	-5.7	1.5	2
March	1954	-3.9	-5.4	0.6	1.2
March	1954	-3.2	-5.6	0.1	0.7
March	1954	-1.8	-3.1	1.4	1.3
March	1954	-4.3	-3	2.3	2.1
March	1954	-5.3	-4	2.1	2
4	1954	-3.7	-2.1	4.3	4.4
4	1954	-0.6	-0.6	4.7	5.3
4	1954	-1.1	0.5	5.5	4.4
4	1954	-0.4	1.3	6.8	6.8
4	1954	5.9	5.5	12.4	11.8
4	1954	2.1	2.2	7.6	7.7
4	1954	2.2	3.4	7.2	6.8
4	1954	2.3	2.2	7.6	7.1
4	1954	2.2	3.1	9.4	8.9
4	1954	2.2	4.7	9.1	9.4
4	1954	5.3	5.9	10.2	10.1
4	1954	7.4	8.5	12.4	12.5
4	1954	9.5	10	13.4	13.9
4	1954	10.3	11.2	15.9	15.7
4	1954	10.2	7.8	13.5	14.2
4	1954	4	3.2	10.2	10.6
4	1954	3.8	4.5	9.4	8.5
4	1954	6.4	7.4	11.7	11.1
4	1954	8.2	9.2	13	13.3
4	1954	8.8	9.1	13.4	12.8
4	1954	7.6	8.3	12.6	12.2
4	1954	7.1	6.7	13.3	13.7
4	1954	6.5	6.7	13.5	14.3
4	1954	6	5.1	12.8	13.5
4	1954	3.8	-0.2	6.5	7.4
4	1954	4.3	2.8	8	9.6
4	1954	6.5	6.3	10.5	11.1
4	1954	7.8	7.5	11.9	13.5
4	1954	8.1	7.3	12.9	13.7
4	1954	8.1	7.2	13.5	13.9
5	1954	7.5	9.1	12.6	12.9
5	1954	8.8	11.2	13.8	13.5
5	1954	10.1	11.3	14.6	14.2
5	1954	9.8	10.6	15.1	16.1
5	1954	10.1	8.9	13.5	14.6
5	1954	10.9	9.2	14.6	15.4
5	1954	13	13.1	17.2	17.6
5	1954	11.3	12.2	16.8	17
5	1954	8.9	9.9	16.3	16.5
5	1954	9.2	11.4	16.1	16.1
5	1954	10.4	11.2	14.5	14.1
5	1954	3.1	5	10.7	11.3
5	1954	3.6	5.7	9.8	9.8
5	1954	6.3	8.1	11.5	11.9
5	1954	7.2	10.4	13.4	12.9
5	1954	8.3	10.1	15.7	14.9
5	1954	8.6	9.5	15.2	15.8
5	1954	8.4	8.1	13.6	14.6
5	1954	8.2	9	13	13.7
5	1954	11.1	9.9	15.9	17.5
5	1954	12.9	10.1	16.6	18.1
5	1954	11.5	10.1	14.9	15.7
5	1954	12.6	10.5	14.9	17
5	1954	12.6	11	15.4	17.2
5	1954	11.3	10.1	14.6	15.1
5	1954	10.7	10.1	14.9	16.1
5	1954	10.2	8.7	13	13.8
5	1954	8.1	7.1	11.7	12.2
5	1954	10.6	9.4	15	15.9
5	1954	9.7	8.7	14.8	16.6
5	1954	12	11.8	16.5	18
6	1954	15.2	15.3	18.2	19
6	1954	15.6	16.2	19.1	20.4
6	1954	14.6	15.6	19.3	20.9
6	1954	14.8	14.7	19.2	20.5
6	1954	16	16	21.2	21.9
6	1954	17.6	15.2	20.2	22
6	1954	19	16.1	19.9	22.2
6	1954	16.6	14.6	19.7	22.3
6	1954	13.7	13.2	19	21.2
6	1954	14.2	12.8	18.6	19.8
6	1954	16.7	16.5	20.1	21.4
6	1954	17.4	18.4	23.8	25.5
6	1954	17.3	14.4	21.4	23.9
6	1954	13.4	11.9	18.8	19.7
6	1954	14	13	19.1	21.3
6	1954	11.2	7.1	13.1	14.5
6	1954	8.5	6.4	13.5	14.7
6	1954	8.3	6.7	13	14.3
6	1954	9.2	6.9	14.4	15.4
6	1954	10.9	8.4	15.5	17.4
6	1954	9.1	8.3	15.4	17
6	1954	8.3	7.9	15.5	17.2
6	1954	9.3	8.8	16.2	17.7
6	1954	11.8	11.8	17.9	19.1
6	1954	14.9	14.2	19.1	19.4
6	1954	16.9	17.9	22.4	22.5
6	1954	18.8	17.4	24.7	26.7
6	1954	17	12	18.1	19.7
6	1954	13.7	11.8	18.4	19.6
6	1954	15.8	14.7	20	21.2
7	1954	16.5	12.7	19.6	21.3
7	1954	12.4	10.4	18	18.3
7	1954	10	8.5	16.4	17.9
7	1954	8.9	7.8	15.4	16.6
7	1954	11.6	11.4	17.5	18.4
7	1954	12.4	11.3	17.7	19.4
7	1954	13.6	12.4	19.4	20
7	1954	16	16.1	21.5	22.1
7	1954	15.6	15.5	22.4	23.1
7	1954	14.6	13.6	20.8	22.7
7	1954	12.1	11.5	18	18.6
7	1954	12.2	10.3	14.2	16.3
7	1954	11.3	11	16.1	18
7	1954	11.9	12.1	17.5	18.8
7	1954	13.4	13.7	18.8	19.1
7	1954	14.6	13.9	20.1	20.5
7	1954	15.2	14.6	21.5	21.9
7	1954	15	13.8	20.6	21.3
7	1954	13.8	13.8	20.3	21.1
7	1954	14.3	14.8	20.9	22
7	1954	15.3	16.1	22.5	22.8
7	1954	16.4	17.4	23	24
7	1954	17.6	18.1	24	24.8
7	1954	19.7	19.6	25.2	25.4
7	1954	21.3	20.7	26.6	27.1
7	1954	20.8	18.2	26	27.6
7	1954	17.2	14.3	22.4	24
7	1954	15.8	14.7	21.5	22.8
7	1954	15.5	16	22.7	22.8
7	1954	14.9	16.2	22.5	22.9
7	1954	14.7	17.2	22.4	23.2
8	1954	16.3	18.4	23.6	24.1
8	1954	18.3	20.2	24.9	25.5
8	1954	19.4	21.2	26.6	27.3
8	1954	19.2	21.8	27	27.4
8	1954	20.5	18.4	26.2	28.1
8	1954	20.1	20.3	26.2	26.8
8	1954	19.2	20	26.4	27.3
8	1954	18.5	18.1	25.6	26.4
8	1954	17.6	19.2	24.7	25.5
8	1954	16.3	19	24	24.4
8	1954	15.5	18.2	23.6	23.6
8	1954	16.7	18.4	23.3	24.1
8	1954	19.3	20.2	24.8	24.8
8	1954	21.1	18.9	26	26.9
8	1954	16.4	14.1	21.1	22.5
8	1954	13.3	13.7	19.6	21
8	1954	15.5	16.3	22	22.3
8	1954	17.4	18.7	22.9	23
8	1954	19.2	19.8	24.1	24.5
8	1954	20.3	17.9	24.5	25.6
8	1954	14.3	11.2	19.2	20.5
8	1954	13.9	12.8	18.8	19.1
8	1954	15.3	15.5	20	20.7
8	1954	15.4	16.2	21.7	22.1
8	1954	13.5	12.8	19.9	21.8
8	1954	13.2	14.6	20.5	21.7
8	1954	14	15.7	21.3	22
8	1954	16.1	18	22	22.6
8	1954	17.2	18.5	23.9	24.1
8	1954	16.9	15.9	20.6	22
8	1954	12.1	11.9	18	17.7
9	1954	11.6	12.3	18.7	20
9	1954	12.5	14.9	19.7	19.7
9	1954	15.3	16.3	21.6	22.4
9	1954	17.6	17.3	23.3	23.3
9	1954	16.1	16.4	22.3	22.1
9	1954	16.1	11.1	17.9	19.7
9	1954	15.8	12.2	17.5	19.8
9	1954	16.7	10.2	15.9	18.6
9	1954	14	8.1	14	15.8
9	1954	12	10.3	15	17.5
9	1954	14.6	13.5	17.2	18.7
9	1954	15.5	14.9	18.9	21.1
9	1954	14.3	13.8	18.8	20.4
9	1954	13.5	12.3	18.2	19.4
9	1954	12.7	12.7	18	18.5
9	1954	13.3	14.5	18.8	18.7
9	1954	14.5	15.1	20	20.2
9	1954	13.7	14.5	20.2	20.8
9	1954	11.9	9.5	12.5	12.8
9	1954	8	6.9	11.4	12.4
9	1954	7.9	6.8	13.6	14.5
9	1954	7.5	7.7	13.5	13.5
9	1954	9	9.3	13.3	13.8
9	1954	9.1	9.1	13.9	13.9
9	1954	7.8	8.6	13.9	14
9	1954	6.9	7.7	12.5	12.5
9	1954	5.2	5.3	10.8	11.5
9	1954	3.6	3.1	9.5	10.4
9	1954	4.3	2.8	9.8	11
9	1954	5	5.1	10.5	11.8
10	1954	6.8	7.3	10.4	12
10	1954	7.9	7.7	12.2	12.1
10	1954	7.8	8	14.2	14.7
10	1954	10.1	7.2	13.2	15.1
10	1954	8	7.6	11.1	11.1
10	1954	9.9	9	13.8	15.2
10	1954	9.1	9.8	14.2	15.9
10	1954	7.8	9.3	13.2	13.9
10	1954	7.2	7.8	10.9	11.6
10	1954	9.1	9	12.9	13.1
10	1954	8.7	7.5	12.7	13.5
10	1954	6	2.7	9.5	10.6
10	1954	2.7	0.9	7.1	7.3
10	1954	2.9	2.5	7.3	7.9
10	1954	6	5.7	12.2	12
10	1954	9.1	4.5	8.6	10.8
10	1954	7.9	2.4	6.1	7.4
10	1954	5	-0.1	6.1	7.1
10	1954	3.5	-0.8	4.9	5.9
10	1954	2.2	-0.3	5.8	7.5
10	1954	-1.1	-2	3	3.8
10	1954	1.4	-2.4	4.5	5.6
10	1954	1.1	-1.3	5.5	6.4
10	1954	-1	0.3	6.3	6.7
10	1954	-3.7	-4.6	1	1.4
10	1954	-2.9	-6.6	-1	-0.3
10	1954	0.4	-3.5	-0.1	0.6
10	1954	3	1	3.4	4.7
10	1954	4.4	3.2	6.1	7.1
10	1954	2.3	0.9	5	5.4
10	1954	2.7	3.8	5.7	5.7
11	1954	8.7	9.1	12.4	12.5
11	1954	11.4	8.8	14.4	15
11	1954	6.2	-1.1	4.3	4.8
11	1954	3.2	0.8	3.8	4.3
11	1954	5.5	4.7	7.5	8.6
11	1954	8.4	8.2	11.7	12.3
11	1954	9.7	8.6	13.7	16
11	1954	6.2	2.7	7.6	9.3
11	1954	3.2	1.6	6.2	5.6
11	1954	3.1	0.9	5.3	5.4
11	1954	3.3	1.3	5.7	6.6
11	1954	4.4	2.5	5.1	5
11	1954	0.8	1.3	4.2	2.4
11	1954	0.4	0.5	3.7	3.5
11	1954	0.6	-0.3	3.4	3.6
11	1954	1.1	-0.3	3	3.4
11	1954	1	-1	4.1	4.6
11	1954	-0.5	-3.2	1.2	2.4
11	1954	-0.3	-2.6	0.1	0.7
11	1954	0	-2.6	0.8	1
11	1954	-0.1	-0.9	0.8	0.8
11	1954	1.6	0.9	2	2.3
11	1954	0.5	-1.5	2.3	1.9
11	1954	-3.1	-5.3	-1	-0.2
11	1954	-2.7	-4.6	-2.6	-2.6
11	1954	-4.5	-6.6	-3.8	-4.2
11	1954	-5.9	-5.1	-5	-5.1
11	1954	-1.7	-1.4	-1.2	-1.7
11	1954	-0.4	0.7	-0.1	-0.4
11	1954	-0.2	2	0.4	0.8
12	1954	1.3	2.2	1.7	2.1
12	1954	1	1.4	2	1.9
12	1954	1.4	-1.9	1.6	2.6
12	1954	2.2	-1.8	2.3	2.2
12	1954	-0.8	-4.1	0.6	1
12	1954	-5.5	-9.6	-3.4	-1.6
12	1954	-3.9	-7.9	-5.8	-3.9
12	1954	-2.7	-5.7	-4.6	-3.2
12	1954	-5	-5.2	-4.5	-3.5
12	1954	-2.8	-5.3	-4.3	-2.5
12	1954	-1.3	-4.4	-3.6	-0.8
12	1954	-0.5	-6	-2.1	0.2
12	1954	-2.6	-6.7	-4	-0.1
12	1954	-2.5	-4.3	-2.4	-0.5
12	1954	-0.9	-1.6	-1.8	-0.4
12	1954	1	0	0.9	1.5
12	1954	-1	-2	-0.4	3.4
12	1954	0.3	-0.7	0.9	2.1
12	1954	2.9	2.2	3.1	4.3
12	1954	2.7	1.1	3.2	3.7
12	1954	3	0.6	3.1	3
12	1954	2.1	0.5	4.1	4.4
12	1954	0.6	-0.1	0.5	1.7
12	1954	2.6	0.8	4.9	4.3
12	1954	3.7	3.4	7.5	6.1
12	1954	5.8	5.5	9.5	8.4
12	1954	5.9	5.4	9.9	8.2
12	1954	7.2	6.2	10.5	10.8
12	1954	6.8	5.8	7.7	9
12	1954	4.5	2.1	6.6	7.1
12	1954	3.3	0	4.6	4.8
Jan	1955	-5.4	-4.7	1.1	0.9
Jan	1955	-5.9	-4.9	-1.7	-1.5
Jan	1955	-3.8	-3.3	-0.8	-1.6
Jan	1955	-2.4	-3	-0.4	-0.7
Jan	1955	-0.7	-1.8	1.3	1.2
Jan	1955	0.1	-2	1.8	2.7
Jan	1955	-1.8	-2.3	2.4	2.7
Jan	1955	-2.8	-3.1	0.6	0.3
Jan	1955	-3.6	-4.5	-0.8	-0.2
Jan	1955	-3.6	-2.9	-1.1	-0.2
Jan	1955	-2.1	0.3	2.9	1.2
Jan	1955	0.8	0.4	4.9	4.6
Jan	1955	4	0.7	6	5
Jan	1955	4	1.4	2.6	3.6
Jan	1955	1.1	0.3	1.6	0.8
Jan	1955	0.5	-1.1	2.1	3.1
Jan	1955	0.5	-0.9	3.7	4.1
Jan	1955	1	-1	3.4	3.7
Jan	1955	-0.8	-3.4	1.8	2
Jan	1955	-2.2	-2.9	2.1	2
Jan	1955	-4.3	-2.2	1.6	1.6
Jan	1955	-5.2	-4	-0.9	-0.8
Jan	1955	-4.7	-3.1	-1.4	-1.4
Jan	1955	-5.2	-4.5	-1	-1
Jan	1955	-6	-4.7	-0.2	0.2
Jan	1955	-8.3	-5.2	-0.6	-1.4
Jan	1955	-8.3	-6	0.1	-1
Jan	1955	-9.4	-5.8	-1.3	-1.4
Jan	1955	-6.6	-3.6	-0.2	-0.9
Jan	1955	-2.9	-2.7	0.6	0.1
Jan	1955	-1.3	-1.7	3.3	2.1
Feb	1955	-2.2	-4.1	1	0.9
Feb	1955	-10.6	-14.9	-6.9	-5.8
Feb	1955	-11.8	-12.5	-7.3	-11.2
Feb	1955	-11.9	-8.3	-6.7	-11.2
Feb	1955	-11.1	-8.8	-7	-9.2
Feb	1955	-8.1	-5.5	-2.6	-5.2
Feb	1955	-13.5	-10.6	-11.4	-14.6
Feb	1955	-10	-4.9	-4.9	-7.4
Feb	1955	-1.8	-1.1	1.7	0.6
Feb	1955	2.8	1.1	9.2	7.7
Feb	1955	3	3.9	11.8	11
Feb	1955	2.8	4.1	6.4	6.6
Feb	1955	2.6	1.5	5.4	6
Feb	1955	-0.2	-1.5	1.6	2
Feb	1955	-1.2	-1.5	2.4	2.2
Feb	1955	-2.3	-1.2	0.7	0.2
Feb	1955	-3.2	-3.3	-0.3	-1.5
Feb	1955	-3.5	-3.1	-1.5	-1.5
Feb	1955	-2.1	-2.9	0.5	-0.1
Feb	1955	-5.6	-5.7	-0.5	-0.3
Feb	1955	-6.3	-5.6	-1	-1.5
Feb	1955	-7	-5.1	-0.6	-1
Feb	1955	-7.2	-5.6	-0.5	0
Feb	1955	-7	-5.5	-1.2	-1
Feb	1955	-4	-3.6	0.2	0.9
Feb	1955	-2	-3	1.8	2
Feb	1955	-1	-1.5	3.3	2.8
Feb	1955	0.8	0.2	5.2	4.7
March	1955	0.8	0.4	5.2	5
March	1955	0.4	0.1	5.9	6.5
March	1955	0	0.1	4.4	3.3
March	1955	1.4	1.6	7.6	7.6
March	1955	4.2	3.5	11.4	11.4
March	1955	1.8	1.5	4.8	4.8
March	1955	0.5	0.6	2.4	2.3
March	1955	2.3	3.2	6.3	6.6
March	1955	3.2	1.3	7.2	7.5
March	1955	-0.3	-0.3	5.2	6.3
March	1955	-0.6	-3.2	2.1	2.5
March	1955	-2.2	-3.3	0.7	0.8
March	1955	-3.4	-3.3	1.6	2.4
March	1955	-4.8	-4.2	1	1.4
March	1955	-3.3	-5.2	-0.4	0.2
March	1955	-1.2	-5.3	-0.3	0.6
March	1955	0.4	-4.2	0	2.1
March	1955	-0.7	-2.3	2.3	4.1
March	1955	-2.4	-4	1.4	2.3
March	1955	-3.4	-4.7	0.3	1.5
March	1955	0.6	-1	2.3	3.7
March	1955	2.3	0.2	4.8	6.4
March	1955	2	1.8	6.9	8.1
March	1955	2.6	1.9	6.8	7.7
March	1955	4.1	3	8.7	9.1
March	1955	1.8	3.2	9	9.2
March	1955	1.7	-1.5	5.8	6.3
March	1955	-1.9	-1.9	5	5.9
March	1955	2.7	1.1	6.3	6.9
March	1955	9.1	6.3	10.4	10.4
March	1955	8.5	5.5	8.9	10.4
4	1955	9.3	5.8	6	8.2
4	1955	9.6	1.8	4.1	5.9
4	1955	7.7	-0.1	6	8
4	1955	4.4	1.1	5.9	6.9
4	1955	4.4	2	6.3	8.5
4	1955	2.5	3.9	8.6	10.1
4	1955	3.6	4.9	8	8.1
4	1955	4.6	5.7	10.5	9.9
4	1955	3.9	2.9	9.1	8.7
4	1955	-1.1	-1.7	3.7	5.2
4	1955	-1.5	-1.3	3.5	3.9
4	1955	-0.7	-1	4.4	4.4
4	1955	0.4	0.2	6.5	7.2
4	1955	0.3	0.6	6.5	7.4
4	1955	3.5	4.1	10.1	10.6
4	1955	6.6	1.2	8.1	9.7
4	1955	2.7	1.2	7.3	8.2
4	1955	0.9	0.5	6.5	7.7
4	1955	1.5	0.6	6.6	6.8
4	1955	2	2.6	6.6	6.8
4	1955	3.9	4.2	8.5	9.2
4	1955	3.5	4.3	8.8	10.2
4	1955	5.1	5.9	10.4	10.2
4	1955	5	5.5	10.5	11.5
4	1955	5	5.1	11.6	11.9
4	1955	3	4.1	9.9	10.5
4	1955	2	3.2	9	9.9
4	1955	4.6	4.2	10.2	10.7
4	1955	7.2	8.4	11.3	11.2
4	1955	9.9	8.5	13.5	14.1
5	1955	10.3	7.4	12.1	12.7
5	1955	10.4	9.3	12.6	13.9
5	1955	10.5	11.2	15.2	16.4
5	1955	8.1	8.1	11.5	12.3
5	1955	8.3	9.4	13.8	14.5
5	1955	9.7	11.6	14.7	15.3
5	1955	11.8	13.5	16	16.5
5	1955	12.2	15.2	17.9	17.4
5	1955	12.2	6.4	12.3	14
5	1955	4.1	1.8	7.5	8.8
5	1955	8	8.1	12.7	13.5
5	1955	11.6	11.7	15	16.7
5	1955	12.7	13.1	17.1	17.8
5	1955	13.4	13.7	17.9	18.7
5	1955	14.5	15.3	20.2	21.2
5	1955	17.7	17.9	22.4	22.7
5	1955	17.4	17.6	22.1	23.6
5	1955	18.1	15.5	21.6	22.3
5	1955	15.6	14.6	20.9	22
5	1955	13.6	10.4	16.1	19.6
5	1955	10.8	5.8	10.9	14.2
5	1955	7.2	2.7	9.5	11.7
5	1955	6.3	4.6	11.5	13.2
5	1955	5.8	4.7	11.1	13
5	1955	7.2	5.1	11.7	12.9
5	1955	10.5	9.6	16.8	18.1
5	1955	12.7	10.6	16.9	18.5
5	1955	13.9	11.4	16.5	18.4
5	1955	16.8	15	18.3	20.2
5	1955	17.8	16.4	21.2	22
5	1955	18.4	16.3	21.7	23.2
6	1955	15.7	15.6	20.7	22.2
6	1955	15	14.9	20.7	22.4
6	1955	15	13.4	19.6	22
6	1955	13.8	13.9	20.4	21.5
6	1955	13.5	15.7	20.4	21.3
6	1955	14.2	17.9	21.1	22.3
6	1955	17.2	21.1	24.1	24.9
6	1955	19.3	20.2	25	26.5
6	1955	19.5	16.9	23	25.1
6	1955	17.8	15.5	22.8	24.5
6	1955	14.4	14.6	20.3	21.7
6	1955	15.4	16.5	21.8	22.8
6	1955	16.8	16.6	23.7	24.2
6	1955	17	14	21.4	23.6
6	1955	11.8	8.2	15.2	15.7
6	1955	11.3	8.9	15.3	16.2
6	1955	10.7	10.6	16.3	17.5
6	1955	10.7	10	17.2	18.7
6	1955	9.1	7.2	14.6	16
6	1955	7.4	5.4	13.3	14.5
6	1955	8.3	6.6	14.5	15.8
6	1955	10.9	10.8	17	17.8
[truncated: 32,364 more rows]
